# Supplementary material for: Re-evaluation of dioxygenase gene phylogeny for the development and validation of a quantitative assay for environmental aromatic hydrocarbon degraders
Source: FEMS Microbiol Ecol. 2015 May 5;91(6):fiv049. doi: 10.1093/femsec/fiv049 (PMC4462182; doi:10.1093/femsec/fiv049)
Supplement: Supplementary data is available at FEMSEC online [file Table_S2_Diversity_matrix.xlsx]

## Sheet: MatrixOutput
Table S2 Estimate of the evolutionary divergence between the 209 nucleotide sequences considered in this study. The analysis was conducted using the Maximum Composite Likelihood model, in MEGA6.
	X78823	AF079317a	AF082663	CP008951	DQ846881	AJ401612	AF121905	GQ503239	GQ503240	GQ503241	AY392423	GQ848233	AY392424	AB206671	AP011117b	AB110633	NG035928	AY330100	DQ157863	CP000519b	AY365117a	CP000511b	AF249301	CP002385	AF546904	AJ494745	AF548347	HM049713	DQ358753	HM049725	HM049714	HM049723	HM049719	AY330098	HM049726	DQ537942	AF548345	DQ537941	AF548343	AB179737	AY330102	AF546905	AB626849	AB017794	AB031319	EF026099	DQ358754	AJ494743	JQ916945
X78823
AF079317a	0.505298
AF082663	1.16673	1.03225
CP008951	1.16588	1.03164	0.000708114
DQ846881	1.16588	1.02749	0.00568569	0.00497195
AJ401612	1.17013	1.03401	0.00354918	0.00283762	0.00783216
AF121905	1.14517	0.9981	0.0942413	0.0950584	0.0999414	0.0983378
GQ503239	1.10868	0.975662	0.0955202	0.0955202	0.100763	0.099041	0.000763005
GQ503240	1.11888	0.973771	0.0909131	0.0909131	0.0944399	0.0944299	0.0123655	0.0115887
GQ503241	1.12163	0.980368	0.0942096	0.0942096	0.0994642	0.0977381	0.00923711	0.00846442	0.00770687
AY392423	1.15604	1.00741	0.0919497	0.092765	0.0976379	0.096037	0.0092946	0.00920876	0.00770687	0
GQ848233	1.14896	1.00768	0.0935523	0.0943694	0.0992533	0.0976492	0.00929731	0.00921165	0.0108123	0.0046032	0.0042752
AY392424	1.15604	1.01005	0.0927452	0.0935614	0.0984395	0.0968371	0.0129013	0.0123055	0.0108136	0.00306704	0.00356223	0.00785718
AB206671	1.15185	1.00568	0.0910791	0.0918927	0.0959661	0.0951581	0.0114493	0.0115216	0.00538412	0.0100103	0.0092946	0.0107366	0.0129013
AP011117b	1.15343	1.00102	0.088691	0.0895018	0.092765	0.0927559	0.0121735	0.012299	0	0.00768909	0.00714006	0.0100156	0.0107366	0.00498887
AB110633	1.15389	0.996375	0.0903033	0.0911162	0.0959755	0.0943787	0.01651	0.0169551	0.00924684	0.0123345	0.0114516	0.015787	0.0150676	0.0107211	0.00856687
NG035928	1.15389	0.996375	0.0903033	0.0911162	0.0959755	0.0943787	0.01651	0.0169551	0.00924684	0.0123345	0.0114516	0.015787	0.0150676	0.0107211	0.00856687	0
AY330100	1.12372	0.968584	0.552544	0.552357	0.557325	0.557705	0.529359	0.522022	0.514982	0.51472	0.523347	0.526221	0.525171	0.521623	0.523347	0.519001	0.519001
DQ157863	1.1202	0.974073	0.554072	0.553884	0.558862	0.559243	0.530845	0.523609	0.516566	0.516299	0.524823	0.527701	0.52665	0.523095	0.524823	0.520469	0.520469	0.00219567
CP000519b	1.12372	0.968584	0.555791	0.555602	0.560592	0.560976	0.531022	0.522208	0.51675	0.514902	0.524997	0.527876	0.526825	0.524743	0.526475	0.522112	0.522112	0.00219612	0.0029294
AY365117a	1.12295	0.962605	0.549311	0.549125	0.554072	0.554448	0.526221	0.518672	0.511642	0.51139	0.520232	0.523095	0.522047	0.518516	0.520232	0.515902	0.515902	0.00219612	0.0029294	0.00293
CP000511b	1.12295	0.962605	0.549311	0.549125	0.554072	0.554448	0.526221	0.518672	0.511642	0.51139	0.520232	0.523095	0.522047	0.518516	0.520232	0.515902	0.515902	0.00219612	0.0029294	0.00293	0
AF249301	1.12295	0.962605	0.549311	0.549125	0.554072	0.554448	0.526221	0.518672	0.511642	0.51139	0.520232	0.523095	0.522047	0.518516	0.520232	0.515902	0.515902	0.00219612	0.0029294	0.00293	0	0
CP002385	1.1316	0.969115	0.549311	0.549125	0.554072	0.554448	0.526221	0.518672	0.511642	0.51139	0.520232	0.523095	0.522047	0.518516	0.520232	0.515902	0.515902	0.00219612	0.0029294	0.00293	0.00146376	0.00146376	0.00146376
AF546904	1.12217	0.962082	0.547422	0.547238	0.55217	0.552544	0.522922	0.515154	0.509707	0.507895	0.51696	0.519811	0.518765	0.516713	0.518424	0.514105	0.514105	0.00513717	0.00587355	0.00440052	0.00440052	0.00440052	0.00440052	0.00440052
AJ494745	1.13482	0.971616	0.557135	0.556946	0.561943	0.562328	0.532334	0.52371	0.518252	0.516398	0.526301	0.529184	0.528132	0.526046	0.527781	0.523413	0.523413	0.00957181	0.0103125	0.00730369	0.0103146	0.0103146	0.0103146	0.0103146	0.00882994
AF548347	1.12054	0.966091	0.550833	0.550646	0.555602	0.55598	0.526221	0.517094	0.511642	0.50982	0.520232	0.523095	0.522047	0.519982	0.521702	0.517365	0.517365	0.0073512	0.00808976	0.00510451	0.00809143	0.00809143	0.00809143	0.00809143	0.00661191	0.00951075
HM049713	1.12054	0.966091	0.549311	0.549125	0.554072	0.554448	0.524743	0.517094	0.511642	0.50982	0.518765	0.521623	0.520576	0.518516	0.520232	0.515902	0.515902	0.00661327	0.0073512	0.00587476	0.00735271	0.00735271	0.00735271	0.00735271	0.00587476	0.0103146	0.00219567
DQ358753	1.12726	0.972633	0.559155	0.558965	0.563978	0.564365	0.532867	0.525763	0.520299	0.518434	0.526825	0.529712	0.528659	0.52657	0.528307	0.523932	0.523932	0.00439879	0.0051341	0.00366336	0.00513515	0.00513515	0.00513515	0.00513515	0.00661066	0.011054	0.0088291	0.0080899
HM049725	1.15698	0.984372	0.553906	0.553718	0.558704	0.559086	0.536291	0.529418	0.522349	0.522065	0.530221	0.53312	0.532065	0.528478	0.530221	0.525834	0.525834	0.00808766	0.00882666	0.00882847	0.0073508	0.0073508	0.0073508	0.0073508	0.0118011	0.0162803	0.0125441	0.0118011	0.0110522
HM049714	1.13274	0.975388	0.552544	0.552357	0.557325	0.557705	0.532171	0.525028	0.517982	0.517711	0.526141	0.529022	0.527971	0.52441	0.526141	0.521781	0.521781	0.00586772	0.00660398	0.00660534	0.00660534	0.00660534	0.00660534	0.00660534	0.00956516	0.014026	0.00882198	0.00808338	0.00882032	0.0110433
HM049723	1.12563	0.975388	0.552458	0.552271	0.557238	0.557618	0.529279	0.521937	0.514898	0.514636	0.523268	0.526141	0.525091	0.521544	0.523268	0.518922	0.518922	0.00513564	0.00440011	0.00587299	0.00587299	0.00587299	0.00587299	0.00587299	0.00883176	0.0132913	0.00513458	0.0043992	0.00661264	0.0103098	0.00660336
HM049719	1.12563	0.975388	0.552458	0.552271	0.557238	0.557618	0.529279	0.521937	0.514898	0.514636	0.523268	0.526141	0.525091	0.521544	0.523268	0.518922	0.518922	0.00513564	0.00440011	0.00587299	0.00587299	0.00587299	0.00587299	0.00587299	0.00883176	0.0132913	0.00513458	0.0043992	0.00661264	0.0103098	0.00660336	0
AY330098	1.11814	0.964604	0.552185	0.551998	0.556962	0.557341	0.529022	0.521666	0.514631	0.51437	0.523016	0.525887	0.524837	0.521293	0.523016	0.518673	0.518673	0.00956122	0.00882198	0.0103032	0.00882017	0.00882017	0.00882017	0.0103032	0.01179	0.0177661	0.00955925	0.00882017	0.0110484	0.014765	0.0110329	0.00439657	0.00439657
HM049726	1.13225	0.979793	0.554802	0.554613	0.5596	0.559983	0.531533	0.524337	0.517284	0.517014	0.5255	0.528383	0.52733	0.523769	0.5255	0.521138	0.521138	0.00809252	0.00809252	0.00883378	0.00883378	0.00883378	0.00883378	0.00883378	0.0118083	0.0162901	0.00809085	0.00735219	0.00957796	0.0132922	0.00956448	0.00366639	0.00366639	0.00808599
DQ537942	1.13676	0.978449	0.556059	0.55587	0.560863	0.561246	0.531356	0.522022	0.514982	0.51472	0.525326	0.528207	0.527155	0.523596	0.525326	0.520966	0.520966	0.00440243	0.00366714	0.00513941	0.00513941	0.00513941	0.00513941	0.00513941	0.00809662	0.0118107	0.0103222	0.00958084	0.00735301	0.0110614	0.00882764	0.00661688	0.00661688	0.0110555	0.0103258
AF548345	1.13353	0.980977	0.556875	0.556685	0.561679	0.562063	0.532171	0.523524	0.514982	0.51472	0.526141	0.529022	0.527971	0.52441	0.526141	0.521781	0.521781	0.0051341	0.00439879	0.00587123	0.00587123	0.00587123	0.00587123	0.00587123	0.0088291	0.0132873	0.0110551	0.0103137	0.00808504	0.011794	0.00955941	0.00734912	0.00734912	0.0117878	0.0110588	0.000731203
DQ537941	1.13318	0.980977	0.556875	0.556685	0.561679	0.562063	0.532171	0.523524	0.516481	0.516214	0.526141	0.529022	0.527971	0.52441	0.526141	0.521781	0.521781	0.00660658	0.00587003	0.00734528	0.00734528	0.00734528	0.00734528	0.00734528	0.0103094	0.0147764	0.0125398	0.0117971	0.00956319	0.0132796	0.0110395	0.00882645	0.00882645	0.0132726	0.0125441	0.00219546	0.00290908
AF548343	1.12883	0.975146	0.552185	0.551998	0.556962	0.557341	0.527621	0.520438	0.513402	0.513144	0.521623	0.52449	0.523441	0.519904	0.521623	0.517286	0.517286	0.00513564	0.00440011	0.00587299	0.00587299	0.00587299	0.00587299	0.00587299	0.00883176	0.0132913	0.008089	0.00735051	0.00808747	0.0117976	0.00956228	0.00439969	0.00439969	0.00882115	0.00809175	0.00219863	0.00293032	0.0043992
AB179737	1.1484	0.9894	0.563134	0.562942	0.567976	0.568367	0.538246	0.530004	0.522944	0.524166	0.53358	0.536486	0.53543	0.530426	0.532171	0.527781	0.527781	0.0125247	0.0117829	0.0132698	0.0132698	0.0132698	0.0132698	0.0132698	0.0162599	0.0207632	0.0155078	0.014763	0.0155048	0.0192523	0.0169893	0.0117818	0.0117818	0.0162403	0.0155131	0.00807929	0.00875877	0.0102272	0.00734018
AY330102	1.13814	1.01128	0.585448	0.585243	0.590446	0.589052	0.561244	0.554242	0.54709	0.54673	0.554976	0.557965	0.556893	0.5547	0.554976	0.551981	0.551981	0.0245515	0.0237972	0.0252741	0.0253117	0.0253117	0.0253117	0.0253117	0.0283625	0.0329021	0.0298521	0.0291366	0.0275873	0.0314076	0.0283365	0.0260838	0.0260838	0.0306329	0.029907	0.0245543	0.0259274	0.0274326	0.0268382	0.033488
AF546905	1.20023	0.992503	0.592566	0.592358	0.597582	0.599614	0.566845	0.558606	0.55458	0.552551	0.562104	0.563558	0.564032	0.563366	0.565103	0.560548	0.560548	0.111528	0.112367	0.110579	0.110715	0.110715	0.110715	0.110715	0.110666	0.115703	0.11059	0.10984	0.113208	0.115069	0.114011	0.113256	0.113256	0.118303	0.115069	0.111492	0.112362	0.112362	0.112355	0.118268	0.132448
AB626849	1.19341	0.998672	0.591961	0.591754	0.59697	0.598998	0.566368	0.558103	0.556236	0.554199	0.563646	0.565103	0.565579	0.56491	0.566651	0.562088	0.562088	0.120948	0.121796	0.119978	0.120126	0.120126	0.120126	0.120126	0.120073	0.125172	0.118246	0.117494	0.122648	0.124546	0.123458	0.120948	0.120948	0.126042	0.122786	0.120908	0.121725	0.121725	0.120034	0.125954	0.141252	0.0080166
AB017794	1.01629	0.977926	0.529631	0.527966	0.532877	0.534651	0.504728	0.481879	0.474647	0.474501	0.498542	0.498467	0.500306	0.498629	0.497106	0.488672	0.488672	0.501427	0.504267	0.505853	0.501267	0.501267	0.501267	0.501588	0.501267	0.511257	0.50134	0.50134	0.505779	0.508795	0.504193	0.501427	0.501427	0.504031	0.506326	0.503551	0.504355	0.504355	0.501427	0.510078	0.517231	0.506104	0.499851
AB031319	1.01629	0.977926	0.529631	0.527966	0.532877	0.534651	0.504728	0.481879	0.474647	0.474501	0.498542	0.498467	0.500306	0.498629	0.497106	0.488672	0.488672	0.501427	0.504267	0.505853	0.501267	0.501267	0.501267	0.501588	0.501267	0.511257	0.50134	0.50134	0.505779	0.508795	0.504193	0.501427	0.501427	0.504031	0.506326	0.503551	0.504355	0.504355	0.501427	0.510078	0.517231	0.506104	0.499851	0
EF026099	1.11353	1.06262	0.592114	0.590357	0.590852	0.597413	0.581913	0.567282	0.573458	0.569782	0.586655	0.586763	0.590161	0.583455	0.589759	0.580464	0.580464	0.570688	0.572232	0.572427	0.567417	0.567417	0.567417	0.569341	0.564351	0.57408	0.567417	0.568954	0.575827	0.579796	0.573598	0.572142	0.572142	0.57495	0.574535	0.568058	0.570405	0.570405	0.567225	0.573688	0.597887	0.559915	0.557106	0.343958	0.343958
DQ358754	1.11387	1.06233	0.592114	0.590357	0.590852	0.597413	0.581913	0.567282	0.573458	0.569782	0.586655	0.586763	0.590161	0.583455	0.589759	0.580464	0.580464	0.572232	0.573778	0.573974	0.568954	0.568954	0.568954	0.570883	0.565883	0.57563	0.568954	0.570494	0.57738	0.581358	0.575146	0.573688	0.573688	0.5765	0.576087	0.569598	0.571947	0.571947	0.568761	0.575236	0.599487	0.561433	0.558617	0.345107	0.345107	0.00142854
AJ494743	1.11353	1.07285	0.594079	0.592316	0.592814	0.599395	0.583851	0.567484	0.573665	0.569986	0.588606	0.588715	0.592124	0.585397	0.591719	0.582398	0.582398	0.57417	0.57572	0.575917	0.570883	0.570883	0.570883	0.572817	0.567803	0.577578	0.570883	0.572427	0.579334	0.583325	0.577092	0.57563	0.57563	0.578449	0.578038	0.57153	0.573884	0.573884	0.570688	0.577182	0.601512	0.563333	0.560505	0.34281	0.34281	0.00429441	0.00429481
JQ916945	1.11738	1.0722	0.592223	0.590466	0.590961	0.597524	0.58202	0.567189	0.573364	0.569688	0.586763	0.586871	0.59027	0.583562	0.589868	0.58057	0.58057	0.574366	0.575917	0.576114	0.571077	0.571077	0.571077	0.573013	0.567996	0.577776	0.571077	0.572622	0.579533	0.583526	0.577289	0.575827	0.575827	0.578647	0.578236	0.571725	0.57408	0.57408	0.570883	0.57738	0.601723	0.563523	0.560694	0.347226	0.347226	0.00788954	0.00789027	0.00357615
CP000511a	1.10506	1.07155	0.592114	0.590357	0.590852	0.597413	0.581913	0.56567	0.571826	0.56816	0.586655	0.586763	0.590161	0.583455	0.589759	0.580464	0.580464	0.572053	0.573598	0.573794	0.568777	0.568777	0.568777	0.570704	0.565707	0.575449	0.568777	0.570316	0.577199	0.581174	0.574966	0.573508	0.573508	0.576319	0.575906	0.56942	0.571769	0.571769	0.568584	0.57816	0.599295	0.564302	0.561472	0.345107	0.345107	0.00788796	0.00788869	0.00644903	0.0100528
DQ157862	1.12116	1.07198	0.585195	0.583449	0.583937	0.59046	0.573511	0.558444	0.561288	0.557682	0.575148	0.578325	0.578611	0.571983	0.578219	0.569022	0.569022	0.564909	0.566443	0.566635	0.56166	0.56166	0.56166	0.563569	0.558612	0.568277	0.56166	0.563187	0.570012	0.57395	0.567803	0.566355	0.566355	0.569148	0.568727	0.562292	0.56463	0.56463	0.56147	0.567891	0.591912	0.553939	0.551161	0.347557	0.347557	0.0181312	0.0181329	0.019608	0.0225535
CP000519c	1.25115	1.0844	0.629441	0.631354	0.63361	0.634723	0.606916	0.602604	0.601883	0.601917	0.608667	0.610204	0.612382	0.601509	0.606501	0.601509	0.601509	0.598676	0.601854	0.603659	0.598468	0.598468	0.598468	0.598884	0.600055	0.607281	0.598563	0.600151	0.605679	0.606167	0.598867	0.600264	0.600264	0.604737	0.604258	0.597569	0.59996	0.601549	0.595097	0.601244	0.611967	0.609821	0.610476	0.446454	0.446454	0.504543	0.505877	0.507611	0.511546
CP000511c	1.24301	1.08124	0.633378	0.635302	0.637572	0.638682	0.609083	0.604929	0.605986	0.604247	0.61084	0.612382	0.614569	0.605285	0.610304	0.605285	0.605285	0.596772	0.599942	0.601741	0.596565	0.596565	0.596565	0.596979	0.598148	0.605353	0.59666	0.598243	0.603755	0.60424	0.596962	0.598356	0.598356	0.602818	0.602338	0.595667	0.598053	0.599638	0.593203	0.599335	0.610019	0.607884	0.608539	0.445212	0.445212	0.50321	0.504543	0.506273	0.510204
DQ028634	1.24142	1.08317	0.634466	0.636437	0.638765	0.638655	0.609576	0.604929	0.605986	0.604247	0.611375	0.612954	0.615194	0.605687	0.610825	0.605687	0.605687	0.59326	0.596519	0.596732	0.593048	0.593048	0.593048	0.593471	0.594675	0.599906	0.591521	0.594773	0.600436	0.600933	0.593454	0.594888	0.594888	0.599476	0.598978	0.591214	0.59274	0.594366	0.589594	0.594057	0.604987	0.60601	0.606688	0.434557	0.434557	0.504668	0.506034	0.506363	0.510386
AB272984	1.25497	1.02081	0.720783	0.720489	0.721211	0.720489	0.691836	0.679796	0.678557	0.679866	0.690517	0.69426	0.696695	0.686915	0.686642	0.677496	0.677496	0.62066	0.622363	0.62066	0.622132	0.622132	0.622132	0.622363	0.620765	0.62705	0.621666	0.623373	0.620326	0.627117	0.619838	0.62293	0.62293	0.6211	0.625402	0.622488	0.625034	0.625034	0.622257	0.628799	0.646427	0.671229	0.670194	0.632605	0.632605	0.730344	0.730344	0.724535	0.72218
AB272986	1.25497	1.02081	0.720783	0.720489	0.721211	0.720489	0.691836	0.679796	0.678557	0.679866	0.690517	0.69426	0.696695	0.686915	0.686642	0.677496	0.677496	0.62066	0.622363	0.62066	0.622132	0.622132	0.622132	0.622363	0.620765	0.62705	0.621666	0.623373	0.620326	0.627117	0.619838	0.62293	0.62293	0.6211	0.625402	0.622488	0.625034	0.625034	0.622257	0.628799	0.646427	0.671229	0.670194	0.632605	0.632605	0.730344	0.730344	0.724535	0.72218
AB272985	1.26075	1.01871	0.723143	0.722848	0.723574	0.722848	0.69411	0.682186	0.680959	0.682266	0.692789	0.696544	0.698987	0.689176	0.688902	0.679728	0.679728	0.622699	0.624407	0.622699	0.624175	0.624175	0.624175	0.624407	0.622805	0.62911	0.623711	0.625422	0.622363	0.629177	0.621877	0.624977	0.624977	0.623142	0.627458	0.624532	0.627084	0.627084	0.6243	0.630859	0.648547	0.673413	0.672373	0.634711	0.634711	0.732727	0.732727	0.7269	0.724535
DQ403247	1.25497	1.02622	0.723009	0.722713	0.723439	0.722713	0.693983	0.682055	0.680827	0.682134	0.692663	0.696416	0.698859	0.689051	0.688777	0.679606	0.679606	0.620326	0.622027	0.620326	0.621797	0.621797	0.621797	0.622027	0.620431	0.62671	0.62133	0.623036	0.619992	0.626777	0.619504	0.622593	0.622593	0.620765	0.625064	0.622152	0.624697	0.624697	0.621922	0.628458	0.64607	0.667492	0.666466	0.632956	0.632956	0.73259	0.73259	0.726764	0.724401
AB154536	1.1575	1.09995	0.682287	0.680258	0.680376	0.693084	0.65486	0.650862	0.64789	0.648397	0.654617	0.654748	0.662038	0.654992	0.653731	0.653974	0.653974	0.68701	0.690767	0.691044	0.689162	0.689162	0.689162	0.687285	0.689162	0.689289	0.682997	0.686735	0.692803	0.6933	0.692397	0.69064	0.69064	0.698354	0.69588	0.693209	0.694972	0.693081	0.691322	0.69336	0.726739	0.689301	0.686336	0.636396	0.636396	0.741466	0.741604	0.744149	0.744452
AB154537	1.1575	1.09995	0.682287	0.680258	0.680376	0.693084	0.65486	0.650862	0.64789	0.648397	0.654617	0.654748	0.662038	0.654992	0.653731	0.653974	0.653974	0.68701	0.690767	0.691044	0.689162	0.689162	0.689162	0.687285	0.689162	0.689289	0.682997	0.686735	0.692803	0.6933	0.692397	0.69064	0.69064	0.698354	0.69588	0.693209	0.694972	0.693081	0.691322	0.69336	0.726739	0.689301	0.686336	0.636396	0.636396	0.741466	0.741604	0.744149	0.744452
EF494237	1.1575	1.09699	0.680633	0.678607	0.678725	0.691438	0.65486	0.650862	0.64789	0.648397	0.654617	0.654748	0.662038	0.654992	0.653731	0.653974	0.653974	0.68701	0.690767	0.691044	0.689162	0.689162	0.689162	0.687285	0.689162	0.689289	0.682997	0.686735	0.692803	0.6933	0.692397	0.69064	0.69064	0.698354	0.69588	0.693209	0.694972	0.693081	0.691322	0.69336	0.726739	0.68743	0.684474	0.636396	0.636396	0.739533	0.73967	0.742208	0.74251
CP000433d	1.16923	1.11433	0.701608	0.699568	0.699689	0.714076	0.674193	0.650862	0.64789	0.648397	0.673943	0.674078	0.681393	0.674328	0.673076	0.673325	0.673325	0.702729	0.706472	0.706753	0.704879	0.704879	0.704879	0.703008	0.704879	0.711497	0.698726	0.702451	0.708503	0.709005	0.708092	0.706344	0.706344	0.714031	0.711587	0.709197	0.710953	0.709068	0.707035	0.709351	0.742692	0.70642	0.703441	0.652663	0.652663	0.750772	0.75091	0.753441	0.753745
DQ007994	1.18087	1.0759	0.701693	0.699629	0.701425	0.708219	0.675814	0.678475	0.675439	0.674799	0.674431	0.678078	0.683746	0.674199	0.674568	0.670821	0.670821	0.68344	0.687123	0.687394	0.685549	0.685549	0.685549	0.683708	0.683708	0.685672	0.677921	0.67975	0.693375	0.685124	0.68528	0.685403	0.685403	0.692951	0.690524	0.683172	0.684888	0.684888	0.681193	0.683317	0.717646	0.663884	0.65814	0.631182	0.631182	0.761698	0.763663	0.768239	0.770393
CP000479	1.18419	1.00492	0.707353	0.705177	0.709667	0.711308	0.659513	0.664366	0.666381	0.663546	0.659142	0.660937	0.663248	0.66082	0.661309	0.657583	0.657583	0.672376	0.676047	0.676313	0.670284	0.670284	0.670284	0.67264	0.66846	0.677357	0.672113	0.670284	0.676191	0.680115	0.679365	0.677766	0.677766	0.673824	0.684735	0.676313	0.678033	0.678033	0.676047	0.680025	0.706705	0.675993	0.675585	0.629977	0.629977	0.723924	0.72406	0.724656	0.724954
AB084235	1.14461	0.975132	0.661521	0.659593	0.665859	0.677148	0.620035	0.617927	0.613935	0.614887	0.619282	0.6195	0.627836	0.619718	0.618085	0.61465	0.61465	0.656431	0.658199	0.652658	0.652658	0.652658	0.652658	0.654915	0.652658	0.659432	0.64866	0.65041	0.658449	0.661487	0.654057	0.655818	0.655818	0.658987	0.662455	0.654418	0.656067	0.657834	0.65417	0.653943	0.693675	0.680638	0.67819	0.633538	0.633538	0.755854	0.757805	0.758425	0.757974
AP008980	1.14461	0.975132	0.661521	0.659593	0.665859	0.677148	0.620035	0.617927	0.613935	0.614887	0.619282	0.6195	0.627836	0.619718	0.618085	0.61465	0.61465	0.656431	0.658199	0.652658	0.652658	0.652658	0.652658	0.654915	0.652658	0.659432	0.64866	0.65041	0.658449	0.661487	0.654057	0.655818	0.655818	0.658987	0.662455	0.654418	0.656067	0.657834	0.65417	0.653943	0.693675	0.680638	0.67819	0.633538	0.633538	0.755854	0.757805	0.758425	0.757974
AY365117b	1.17121	1.0357	0.768959	0.766739	0.766879	0.781299	0.734623	0.712728	0.69881	0.699582	0.724003	0.727821	0.731917	0.726829	0.724842	0.717395	0.717395	0.709832	0.711705	0.710113	0.705819	0.705819	0.705819	0.708243	0.705819	0.709472	0.699701	0.703405	0.713736	0.711665	0.707275	0.709141	0.709141	0.712473	0.7145	0.716319	0.718076	0.716188	0.716033	0.718363	0.745392	0.734329	0.732549	0.666945	0.666945	0.750923	0.751061	0.7536	0.753156
AF331043	1.1663	1.04933	0.718507	0.718507	0.722969	0.746923	0.696158	0.696854	0.69143	0.689809	0.691431	0.697204	0.699321	0.694467	0.692486	0.688684	0.688684	0.711571	0.711571	0.715776	0.713228	0.713228	0.713228	0.715776	0.713818	0.718471	0.711999	0.711999	0.717602	0.719362	0.713523	0.711571	0.711571	0.711143	0.719001	0.711571	0.713388	0.713388	0.711571	0.711596	0.747575	0.71376	0.707488	0.650286	0.650286	0.728118	0.730048	0.728414	0.72871
AAQG01000001	1.08946	1.02009	0.781542	0.781195	0.781353	0.781833	0.76672	0.739658	0.734595	0.733367	0.760874	0.76914	0.758782	0.767212	0.760874	0.764585	0.764585	0.848333	0.848333	0.848333	0.84565	0.84565	0.84565	0.84565	0.848333	0.859945	0.851609	0.853912	0.846225	0.853817	0.848333	0.844123	0.844123	0.847754	0.842865	0.851645	0.853766	0.853766	0.851244	0.858796	0.87147	0.878529	0.873134	0.7933	0.7933	0.896319	0.898762	0.899655	0.899899
AY365117c	1.18363	1.1236	1.01393	1.01781	1.02565	1.01746	0.973871	0.9803	0.970155	0.970768	0.961473	0.967352	0.961473	0.96309	0.959178	0.959708	0.959708	0.947866	0.947866	0.944901	0.94434	0.94434	0.94434	0.94434	0.94434	0.963573	0.952807	0.958808	0.950016	0.959207	0.946792	0.954969	0.954969	0.959615	0.958547	0.946791	0.949503	0.946791	0.946229	0.952791	0.983014	1.00394	1.02021	0.972837	0.972837	1.05631	1.04983	1.06839	1.07574
CP000509	1.0982	1.05968	0.870728	0.870728	0.879447	0.876839	0.836746	0.815459	0.820182	0.826842	0.845576	0.853182	0.845576	0.838228	0.839049	0.824505	0.824505	0.86006	0.865122	0.862587	0.8571	0.8571	0.8571	0.8571	0.854789	0.875927	0.860908	0.860908	0.863033	0.873358	0.86006	0.860262	0.860262	0.854988	0.86165	0.861738	0.861738	0.866601	0.861294	0.871942	0.897371	0.911852	0.915033	0.777276	0.777276	0.956117	0.95898	0.955869	0.961905
CP000656a	1.46985	1.48457	1.53934	1.54165	1.53228	1.54963	1.49752	1.47059	1.48183	1.47172	1.50131	1.49601	1.50818	1.50445	1.50445	1.49762	1.49762	1.43779	1.43779	1.44119	1.43484	1.43484	1.43484	1.42679	1.44326	1.47417	1.4586	1.45525	1.43455	1.44343	1.45902	1.45465	1.45465	1.45287	1.44563	1.41649	1.41233	1.41345	1.42126	1.41762	1.45381	1.45136	1.46159	1.29862	1.29862	1.5014	1.49151	1.49677	1.50292
CP000656d	1.46985	1.48457	1.53934	1.54165	1.53228	1.54963	1.49752	1.47059	1.48183	1.47172	1.50131	1.49601	1.50818	1.50445	1.50445	1.49762	1.49762	1.43779	1.43779	1.44119	1.43484	1.43484	1.43484	1.42679	1.44326	1.47417	1.4586	1.45525	1.43455	1.44343	1.45902	1.45465	1.45465	1.45287	1.44563	1.41649	1.41233	1.41345	1.42126	1.41762	1.45381	1.45136	1.46159	1.29862	1.29862	1.5014	1.49151	1.49677	1.50292
CP000656e	1.48888	1.52003	1.54647	1.54881	1.53934	1.55684	1.50437	1.4564	1.46738	1.45747	1.50818	1.50284	1.51512	1.51133	1.51133	1.50445	1.50445	1.43294	1.43294	1.43635	1.43	1.43	1.43	1.42199	1.43837	1.46915	1.44547	1.44208	1.42972	1.42618	1.4415	1.4415	1.4415	1.43972	1.43262	1.41174	1.41361	1.41472	1.42069	1.42788	1.44394	1.46437	1.47928	1.29244	1.29244	1.47254	1.46296	1.46805	1.4843
CP000432b	1.49915	1.54162	1.54369	1.55078	1.53599	1.55158	1.50134	1.46025	1.43983	1.44723	1.47583	1.47072	1.48761	1.47439	1.46929	1.47171	1.47171	1.48409	1.48409	1.4808	1.48103	1.48103	1.48103	1.47239	1.4899	1.48946	1.48591	1.48926	1.48862	1.49231	1.50203	1.48862	1.48862	1.48229	1.48368	1.46147	1.46825	1.47839	1.45807	1.46103	1.50182	1.52434	1.53194	1.41921	1.41921	1.54371	1.53822	1.53277	1.53049
CP000656c	1.35617	1.38424	1.57834	1.58583	1.57589	1.58276	1.49268	1.48411	1.48086	1.4887	1.49712	1.48655	1.49865	1.50494	1.49561	1.50876	1.50876	1.39343	1.39343	1.40097	1.39052	1.39052	1.39052	1.3828	1.38335	1.43204	1.41431	1.41156	1.39705	1.40776	1.4182	1.41286	1.41286	1.41104	1.42119	1.39705	1.39646	1.40117	1.40014	1.40974	1.41847	1.44306	1.43842	1.34221	1.34221	1.32401	1.32449	1.3202	1.32177
CP000656f	1.39055	1.46538	1.66682	1.67541	1.68196	1.67691	1.66474	1.60779	1.61296	1.60858	1.65711	1.65071	1.67212	1.66063	1.6615	1.65946	1.65946	1.3956	1.3956	1.40041	1.40227	1.40227	1.40227	1.39432	1.39488	1.41573	1.40974	1.40974	1.40357	1.40516	1.41648	1.41106	1.41106	1.40921	1.41024	1.4041	1.40127	1.40609	1.403	1.41545	1.43695	1.50661	1.51361	1.41364	1.41364	1.52174	1.51701	1.50628	1.50475
AB091693	1.32069	1.39484	1.33009	1.32467	1.31771	1.32913	1.37203	1.34806	1.35243	1.35626	1.38611	1.3768	1.38955	1.3767	1.37262	1.37142	1.37142	1.34455	1.34894	1.33616	1.3418	1.3418	1.3418	1.34131	1.35058	1.34384	1.31586	1.32822	1.33682	1.32844	1.34132	1.32551	1.32551	1.32708	1.31777	1.34519	1.35759	1.34981	1.34406	1.36761	1.34587	1.4289	1.41334	1.27275	1.27275	1.43486	1.43976	1.42513	1.43562
EF151283a	1.31648	1.39063	1.32625	1.32084	1.31392	1.3253	1.36796	1.34379	1.34812	1.35194	1.38198	1.37271	1.38541	1.37262	1.36856	1.36736	1.36736	1.34068	1.34505	1.33234	1.33794	1.33794	1.33794	1.33745	1.34668	1.33999	1.31212	1.32442	1.33298	1.32462	1.33747	1.32171	1.32171	1.32327	1.314	1.34131	1.3537	1.34594	1.34019	1.36367	1.342	1.42468	1.40919	1.26909	1.26909	1.43486	1.43976	1.42513	1.43562
AF157565	1.27634	1.35842	1.42978	1.42378	1.41136	1.41761	1.41769	1.37972	1.39555	1.40312	1.43329	1.42372	1.43461	1.42896	1.42058	1.42347	1.42347	1.37301	1.37301	1.37873	1.37024	1.37024	1.37024	1.36973	1.37918	1.38664	1.36639	1.36069	1.38036	1.36893	1.37409	1.35794	1.35794	1.36399	1.34135	1.36973	1.37494	1.3671	1.36464	1.38903	1.38751	1.41346	1.39553	1.24099	1.24099	1.45559	1.45078	1.45559	1.46178
CP000089	1.36832	1.45723	1.38357	1.3779	1.36616	1.37211	1.32759	1.29334	1.29436	1.29395	1.3265	1.32225	1.33507	1.31809	1.31809	1.31702	1.31702	1.29526	1.29944	1.2945	1.28593	1.28593	1.28593	1.29213	1.29422	1.3082	1.28567	1.28639	1.29827	1.28713	1.29898	1.28741	1.28741	1.2786	1.27995	1.28843	1.29637	1.289	1.28741	1.30997	1.28221	1.33729	1.3428	1.19913	1.19913	1.39761	1.40231	1.39294	1.40302
AF079317c	1.43609	1.54934	1.50584	1.49894	1.50429	1.48694	1.49757	1.45772	1.45049	1.44338	1.48852	1.48321	1.49538	1.48852	1.48917	1.47774	1.47774	1.41693	1.41693	1.42848	1.42366	1.42366	1.42366	1.42309	1.42366	1.43277	1.41327	1.4066	1.40845	1.41318	1.42547	1.40367	1.40367	1.4013	1.39031	1.40604	1.40126	1.40598	1.40788	1.41307	1.43804	1.43583	1.43288	1.31963	1.31963	1.43898	1.44402	1.42074	1.40962
EF151283b	1.4455	1.4065	1.41204	1.40589	1.40589	1.40021	1.3935	1.3727	1.35699	1.36405	1.3856	1.37611	1.39462	1.3778	1.37309	1.37655	1.37655	1.31805	1.31369	1.3314	1.31528	1.31528	1.31528	1.31479	1.32405	1.35338	1.33416	1.32517	1.31735	1.32171	1.32747	1.32237	1.32237	1.32349	1.3183	1.31211	1.30967	1.31015	1.32076	1.3304	1.34363	1.38048	1.3842	1.29778	1.29778	1.42997	1.43489	1.42019	1.40977
CP000432a	1.41652	1.53232	1.42862	1.42862	1.42374	1.44275	1.39084	1.37011	1.36081	1.36537	1.38482	1.37538	1.39084	1.37998	1.38052	1.3746	1.3746	1.32916	1.3336	1.32075	1.32636	1.32636	1.32636	1.32313	1.33247	1.32737	1.3153	1.32804	1.3336	1.32894	1.34835	1.3331	1.3331	1.32293	1.33788	1.31923	1.31688	1.32075	1.31109	1.33231	1.33887	1.33604	1.34438	1.33607	1.33607	1.42321	1.42321	1.4053	1.41147
AB075242	1.43044	1.679	1.4218	1.41589	1.41127	1.42591	1.43454	1.43204	1.42811	1.43007	1.43584	1.42639	1.43929	1.43872	1.42982	1.43324	1.43324	1.41938	1.41468	1.42519	1.42066	1.42066	1.42066	1.41595	1.43015	1.44605	1.42288	1.42178	1.42307	1.40332	1.43989	1.4189	1.4189	1.41132	1.43183	1.41001	1.40705	1.41169	1.4034	1.42647	1.41887	1.46909	1.46615	1.3948	1.3948	1.40816	1.41283	1.40352	1.40227
CP000656b	1.4061	1.58301	1.41519	1.40898	1.39613	1.41711	1.42139	1.38679	1.37667	1.37559	1.41508	1.41508	1.40262	1.41051	1.41051	1.40488	1.40488	1.30434	1.3086	1.3099	1.30588	1.30588	1.30588	1.30541	1.31015	1.32884	1.30716	1.29739	1.31123	1.31264	1.30931	1.29845	1.29845	1.29621	1.29291	1.30968	1.30588	1.30588	1.30588	1.31554	1.31587	1.30477	1.31165	1.27112	1.27112	1.45721	1.45721	1.45721	1.45577
CH482384	1.38848	1.68307	1.54309	1.53587	1.51619	1.53064	1.50476	1.47236	1.49303	1.47627	1.50189	1.49657	1.50417	1.50852	1.5063	1.49409	1.49409	1.3716	1.3716	1.3761	1.3733	1.3733	1.3733	1.36596	1.37543	1.38181	1.36809	1.36809	1.37952	1.36749	1.38061	1.36925	1.36925	1.36355	1.37351	1.37689	1.38167	1.37372	1.36874	1.37759	1.37687	1.39048	1.38537	1.45039	1.45039	1.60126	1.60203	1.58595	1.57266
CP000580	1.50647	1.74741	1.40411	1.41009	1.39353	1.41719	1.44346	1.41742	1.4212	1.4206	1.44422	1.43936	1.45181	1.45105	1.4448	1.43069	1.43069	1.28425	1.28425	1.28833	1.2939	1.2939	1.2939	1.28732	1.28777	1.29345	1.28008	1.28414	1.28833	1.28896	1.28353	1.28514	1.28514	1.28705	1.28749	1.27904	1.28349	1.28437	1.27578	1.2805	1.3005	1.35895	1.35899	1.33903	1.33903	1.48932	1.48995	1.48932	1.48278
CP000433c	1.41745	1.41433	1.43815	1.44011	1.4451	1.45467	1.42221	1.37027	1.34524	1.36249	1.41169	1.40684	1.4149	1.40072	1.40072	1.40368	1.40368	1.31475	1.31475	1.31921	1.32084	1.32084	1.32084	1.32034	1.31525	1.32254	1.3114	1.31583	1.32647	1.32529	1.33283	1.31808	1.31808	1.32368	1.32288	1.3081	1.30419	1.30859	1.30151	1.31583	1.34426	1.39714	1.3854	1.35259	1.35259	1.37819	1.37874	1.36918	1.37521
AF095748	1.55672	1.50433	1.56477	1.56477	1.56129	1.56184	1.59731	1.55833	1.52086	1.53608	1.56391	1.56391	1.56642	1.55462	1.54958	1.55796	1.55796	1.46494	1.47022	1.47369	1.47171	1.47171	1.47171	1.46283	1.46137	1.47898	1.4843	1.47553	1.46032	1.47495	1.49272	1.47386	1.47386	1.47601	1.47242	1.46784	1.464	1.45876	1.46032	1.49492	1.47977	1.52917	1.54115	1.48149	1.48149	1.57298	1.57298	1.56647	1.57397
AB240454	1.6644	1.87937	1.64124	1.64124	1.65683	1.63526	1.6194	1.61735	1.59601	1.59081	1.60396	1.60396	1.60396	1.59423	1.60167	1.6114	1.6114	1.67343	1.67343	1.67343	1.66927	1.66927	1.66927	1.6658	1.65923	1.67031	1.69139	1.68362	1.67343	1.68439	1.70751	1.7007	1.7007	1.71122	1.70578	1.68007	1.68007	1.68781	1.68007	1.67485	1.75308	1.76304	1.74202	1.57315	1.57315	1.61166	1.61166	1.61805	1.61805
EU024110	1.27977	1.0829	0.93978	0.939275	0.943198	0.93507	0.89057	0.887558	0.896037	0.89784	0.902336	0.902124	0.902124	0.901913	0.899367	0.889831	0.889831	0.947295	0.949949	0.949949	0.944648	0.944648	0.944648	0.947799	0.948027	0.960542	0.941238	0.943873	0.946061	0.957642	0.950676	0.946061	0.946061	0.951135	0.951872	0.942619	0.9435	0.9435	0.943647	0.95681	0.974066	0.91791	0.917437	0.865284	0.865284	0.891229	0.893519	0.893519	0.892656
AB070456	1.1834	1.08908	0.880823	0.880823	0.879486	0.879674	0.820563	0.820296	0.826855	0.820296	0.820563	0.820345	0.817733	0.829643	0.827002	0.824106	0.824106	0.889291	0.892356	0.889291	0.886235	0.886235	0.886235	0.882645	0.882893	0.887836	0.880402	0.886485	0.891549	0.89347	0.884642	0.88904	0.88904	0.894925	0.899391	0.889291	0.889291	0.892104	0.89347	0.911923	0.907535	0.899752	0.892459	0.778918	0.778918	0.878736	0.878736	0.882827	0.88204
CP000519d	1.26151	1.09551	0.99418	0.99418	0.991299	0.996487	0.944004	0.934957	0.950657	0.940833	0.943295	0.945796	0.946031	0.951579	0.951053	0.939819	0.939819	1.05305	1.05916	1.05305	1.04937	1.04937	1.04937	1.05	1.04966	1.04816	1.04451	1.04451	1.04937	1.04912	1.05581	1.05029	1.05029	1.04691	1.05372	1.05241	1.05518	1.05518	1.04572	1.05213	1.07427	1.01907	1.01405	0.911944	0.911944	1.04243	1.04243	1.04679	1.03998
CP000511d	1.25997	1.09008	0.996811	0.996811	0.993922	0.992204	0.946503	0.93757	0.953334	0.943477	0.945796	0.948303	0.948539	0.954102	0.953574	0.94231	0.94231	1.05581	1.06195	1.05581	1.05213	1.05213	1.05213	1.05276	1.05241	1.05092	1.04725	1.04725	1.05213	1.05188	1.05859	1.05305	1.05305	1.04966	1.05649	1.05518	1.05795	1.05795	1.04846	1.05489	1.0771	1.01907	1.01405	0.914574	0.914574	1.04551	1.04551	1.04989	1.04306
AB270530	1.15214	1.08252	0.94321	0.94321	0.949572	0.949264	0.91443	0.891909	0.892938	0.897494	0.917057	0.912114	0.922728	0.913048	0.911382	0.908347	0.908347	1.01832	1.0241	1.01832	1.01774	1.01774	1.01774	1.01832	1.018	1.02614	1.01597	1.01597	1.02095	1.02911	1.02912	1.0241	1.0241	1.01827	1.0329	1.02036	1.02299	1.02299	1.0169	1.0282	1.04123	0.981677	0.984442	1.00416	1.00416	0.99554	0.99554	0.99554	0.991909
AF009224	1.56884	1.41192	1.35184	1.35075	1.34086	1.35358	1.36789	1.35213	1.35883	1.35733	1.37535	1.3835	1.37154	1.37147	1.37689	1.37042	1.37042	1.32198	1.32609	1.32272	1.32349	1.32349	1.32349	1.32714	1.32244	1.31152	1.29894	1.30615	1.31538	1.34096	1.32198	1.31177	1.31177	1.31686	1.30692	1.31789	1.33558	1.3237	1.30672	1.31038	1.38853	1.30879	1.3022	1.24328	1.24328	1.28204	1.28934	1.29126	1.28299
AF071556	1.70197	1.44342	1.40875	1.41053	1.39964	1.4254	1.41576	1.42069	1.43185	1.43072	1.42628	1.42572	1.42163	1.41733	1.42729	1.42856	1.42856	1.32563	1.33803	1.33412	1.33126	1.33126	1.33126	1.3308	1.32199	1.33459	1.3166	1.3163	1.32975	1.34621	1.33647	1.33021	1.33021	1.33588	1.33047	1.33021	1.34384	1.33554	1.31482	1.32401	1.39035	1.31469	1.2965	1.31132	1.31132	1.25908	1.26628	1.26247	1.26114
X79076	1.43884	1.28195	1.20648	1.20562	1.19712	1.2135	1.23956	1.20932	1.22733	1.23214	1.25942	1.2551	1.25552	1.24657	1.25177	1.2454	1.2454	1.15118	1.15458	1.15048	1.15534	1.15534	1.15534	1.15534	1.15118	1.15691	1.14045	1.14445	1.14293	1.16253	1.15152	1.14933	1.14933	1.15994	1.15151	1.14368	1.15076	1.14106	1.14671	1.13263	1.17839	1.16841	1.16801	1.19466	1.19466	1.1753	1.18188	1.18188	1.18073
D89064	1.53968	1.4225	1.49335	1.49165	1.48331	1.50696	1.48107	1.46523	1.47392	1.47326	1.48141	1.48068	1.47973	1.47918	1.48085	1.46887	1.46887	1.42871	1.43418	1.44026	1.43085	1.43085	1.43085	1.43569	1.44035	1.42814	1.43423	1.4174	1.42391	1.43115	1.43418	1.42032	1.42032	1.43268	1.42966	1.43873	1.4436	1.43873	1.41493	1.40926	1.47175	1.47283	1.47695	1.38631	1.38631	1.32034	1.32521	1.32521	1.33447
CP006979a	1.37264	1.32008	1.36174	1.35617	1.34578	1.37433	1.34726	1.31987	1.36238	1.34951	1.36656	1.36656	1.36211	1.36934	1.37898	1.3722	1.3722	1.24939	1.2572	1.24729	1.25074	1.25074	1.25074	1.25033	1.25169	1.25305	1.23813	1.2402	1.24246	1.26275	1.2386	1.23676	1.23676	1.24194	1.2355	1.26134	1.26935	1.26143	1.24457	1.26303	1.31756	1.29217	1.29537	1.32553	1.32553	1.22706	1.22666	1.23994	1.23943
CP006978a	1.37264	1.32008	1.36174	1.35617	1.34578	1.37433	1.34726	1.31987	1.36238	1.34951	1.36656	1.36656	1.36211	1.36934	1.37898	1.3722	1.3722	1.24939	1.2572	1.24729	1.25074	1.25074	1.25074	1.25033	1.25169	1.25305	1.23813	1.2402	1.24246	1.26275	1.2386	1.23676	1.23676	1.24194	1.2355	1.26134	1.26935	1.26143	1.24457	1.26303	1.31756	1.29217	1.29537	1.32553	1.32553	1.22706	1.22666	1.23994	1.23943
U18133	1.58119	1.63976	1.44759	1.44759	1.42451	1.44	1.3838	1.36911	1.377	1.38879	1.39718	1.39718	1.39231	1.38182	1.38789	1.3855	1.3855	1.42332	1.43331	1.42389	1.43331	1.43331	1.43331	1.43469	1.42467	1.43159	1.39848	1.40269	1.41626	1.4162	1.41945	1.40813	1.40813	1.39898	1.41655	1.43411	1.44133	1.42687	1.41869	1.42358	1.47286	1.4412	1.43919	1.3317	1.3317	1.45417	1.45929	1.46733	1.46588
CP000519a	1.54419	1.384	1.29881	1.30025	1.30282	1.31308	1.30462	1.31759	1.32632	1.33826	1.32507	1.32097	1.32143	1.30573	1.31483	1.30216	1.30216	1.23727	1.23355	1.24651	1.23816	1.23816	1.23816	1.23443	1.23355	1.25026	1.2397	1.22316	1.23688	1.23693	1.2415	1.23188	1.23188	1.23316	1.24649	1.23399	1.24489	1.23743	1.22152	1.24319	1.26331	1.30734	1.30677	1.15503	1.15503	1.16408	1.16443	1.17278	1.17356
AJ536756	1.1594	1.04882	0.930881	0.930391	0.934424	0.938014	0.928134	0.886238	0.890714	0.890069	0.932231	0.934865	0.935859	0.930531	0.928402	0.936784	0.936784	0.95335	0.955991	0.956238	0.953854	0.953854	0.953854	0.951218	0.955991	0.958138	0.953838	0.95622	0.955762	0.972281	0.954817	0.95966	0.95966	0.970171	0.969772	0.949489	0.950138	0.950138	0.947094	0.947983	0.981817	0.967623	0.957884	0.89392	0.89392	1.00662	1.00379	1.01059	1.01116
AB086835	1.14507	1.03924	0.91613	0.915656	0.919622	0.92312	0.900606	0.861178	0.868246	0.867663	0.904315	0.906857	0.907792	0.902715	0.900648	0.902715	0.902715	0.950234	0.955489	0.956241	0.95336	0.95336	0.95336	0.950733	0.952858	0.958135	0.953847	0.953085	0.952631	0.971719	0.951688	0.959145	0.959145	0.969617	0.969739	0.949011	0.949661	0.949661	0.946625	0.947514	0.98369	0.97797	0.970536	0.877571	0.877571	0.980783	0.978045	0.98461	0.985151
AB546270	1.10374	1.0005	0.911967	0.911496	0.912897	0.91895	0.908089	0.865242	0.864607	0.868882	0.912062	0.914633	0.915586	0.910432	0.903674	0.911804	0.911804	0.928214	0.930772	0.934185	0.922646	0.922646	0.922646	0.926138	0.924713	0.939803	0.928346	0.927475	0.930555	0.938155	0.92843	0.930772	0.930772	0.934769	0.940478	0.924498	0.925304	0.925304	0.922174	0.923206	0.958234	0.94551	0.936068	0.869632	0.869632	0.943824	0.941199	0.94746	0.947963
AB706355	1.10374	1.0005	0.911967	0.911496	0.912897	0.91895	0.908089	0.865242	0.864607	0.868882	0.912062	0.914633	0.915586	0.910432	0.903674	0.911804	0.911804	0.928214	0.930772	0.934185	0.922646	0.922646	0.922646	0.926138	0.924713	0.939803	0.928346	0.927475	0.930555	0.938155	0.92843	0.930772	0.930772	0.934769	0.940478	0.924498	0.925304	0.925304	0.922174	0.923206	0.958234	0.94551	0.936068	0.869632	0.869632	0.943824	0.941199	0.94746	0.947963
CP003872	1.10374	1.0005	0.911967	0.911496	0.912897	0.91895	0.908089	0.865242	0.864607	0.868882	0.912062	0.914633	0.915586	0.910432	0.903674	0.911804	0.911804	0.928214	0.930772	0.934185	0.922646	0.922646	0.922646	0.926138	0.924713	0.939803	0.928346	0.927475	0.930555	0.938155	0.92843	0.930772	0.930772	0.934769	0.940478	0.924498	0.925304	0.925304	0.922174	0.923206	0.958234	0.94551	0.936068	0.869632	0.869632	0.943824	0.941199	0.94746	0.947963
D17319	1.10374	1.00226	0.910861	0.91039	0.911793	0.917843	0.906983	0.864064	0.863421	0.867698	0.910954	0.913524	0.914475	0.909326	0.902568	0.910695	0.910695	0.927125	0.929683	0.9331	0.921559	0.921559	0.921559	0.92505	0.923627	0.938716	0.927264	0.926388	0.929466	0.937062	0.927342	0.929683	0.929683	0.93368	0.939385	0.923412	0.924225	0.924225	0.921088	0.922128	0.95714	0.944423	0.934986	0.868549	0.868549	0.945351	0.942719	0.948998	0.949503
U47637	1.16116	1.079	0.934075	0.933581	0.938854	0.941472	0.92661	0.879701	0.878457	0.885945	0.933087	0.938355	0.942004	0.928775	0.924493	0.930419	0.930419	0.980755	0.983503	0.984471	0.974753	0.974753	0.974753	0.97855	0.974223	0.993264	0.979254	0.980998	0.976708	0.992626	0.987347	0.984584	0.984584	0.988831	0.995114	0.986557	0.988585	0.988585	0.980513	0.978112	1.00608	1.01711	1.01202	0.884466	0.884466	0.951208	0.948549	0.957579	0.960552
AJ010057	1.1745	1.07927	0.930162	0.929668	0.934955	0.937578	0.922905	0.875554	0.876754	0.881799	0.929398	0.934682	0.938339	0.925079	0.923171	0.929129	0.929129	0.975156	0.977902	0.978906	0.969163	0.969163	0.969163	0.972951	0.968636	0.987689	0.973694	0.975398	0.97112	0.987002	0.981737	0.978977	0.978977	0.983225	0.989489	0.980952	0.983005	0.983005	0.974915	0.97254	1.00046	1.01292	1.00782	0.880458	0.880458	0.945435	0.942772	0.951808	0.954782
M83673	1.10898	0.983027	0.929561	0.929074	0.925293	0.940496	0.901173	0.866779	0.863527	0.870207	0.909532	0.914637	0.918153	0.905385	0.901215	0.904622	0.904622	0.911849	0.914346	0.91521	0.908901	0.908901	0.908901	0.909816	0.905965	0.925465	0.90688	0.905965	0.905965	0.93199	0.909565	0.909358	0.909358	0.915757	0.916447	0.914599	0.913816	0.913816	0.909358	0.909268	0.93718	0.940252	0.941843	0.86307	0.86307	0.995585	0.992809	0.999478	1.00003
AY027651	1.10618	0.975572	0.925775	0.925292	0.921526	0.936676	0.899781	0.865298	0.862037	0.868717	0.908134	0.913237	0.91675	0.903992	0.899823	0.903227	0.903227	0.912978	0.915481	0.916339	0.910023	0.910023	0.910023	0.910941	0.90708	0.926617	0.907989	0.90708	0.90708	0.933168	0.91069	0.910482	0.910482	0.916894	0.919896	0.915735	0.914944	0.914944	0.910482	0.910386	0.938368	0.933039	0.934625	0.863684	0.863684	0.996136	0.993357	1.00003	1.00059
M86348	1.12777	1.00394	0.909151	0.908684	0.913567	0.919825	0.900032	0.86555	0.862289	0.868972	0.90839	0.913495	0.91701	0.904245	0.900074	0.90348	0.90348	0.900129	0.902591	0.903525	0.897229	0.897229	0.897229	0.898121	0.894341	0.911359	0.895324	0.894341	0.894341	0.919953	0.893387	0.897675	0.897675	0.903992	0.904643	0.902837	0.902126	0.902126	0.897675	0.902126	0.925092	0.922003	0.923578	0.850144	0.850144	0.970642	0.967947	0.974398	0.974926
CP008761	1.12777	1.00394	0.909151	0.908684	0.913567	0.919825	0.900032	0.86555	0.862289	0.868972	0.90839	0.913495	0.91701	0.904245	0.900074	0.90348	0.90348	0.900129	0.902591	0.903525	0.897229	0.897229	0.897229	0.898121	0.894341	0.911359	0.895324	0.894341	0.894341	0.919953	0.893387	0.897675	0.897675	0.903992	0.904643	0.902837	0.902126	0.902126	0.897675	0.902126	0.925092	0.922003	0.923578	0.850144	0.850144	0.970642	0.967947	0.974398	0.974926
JN874407	1.12121	1.0049	0.91314	0.912669	0.917569	0.923854	0.903992	0.869696	0.866452	0.873149	0.912382	0.917506	0.921036	0.908217	0.904035	0.907456	0.907456	0.904648	0.907121	0.908028	0.901733	0.901733	0.901733	0.902633	0.898829	0.9159	0.899785	0.898829	0.898829	0.924574	0.897877	0.902182	0.902182	0.908525	0.90919	0.90737	0.906632	0.906632	0.902182	0.902126	0.929727	0.922943	0.924517	0.854491	0.854491	0.975577	0.972869	0.979357	0.97989
U95054	1.12467	1.00536	0.909619	0.909151	0.914039	0.920303	0.900491	0.866012	0.862752	0.86944	0.908858	0.913968	0.917487	0.904708	0.900534	0.903943	0.903943	0.901231	0.903698	0.904626	0.898324	0.898324	0.898324	0.899219	0.895428	0.914751	0.896407	0.895428	0.895428	0.921101	0.894475	0.898771	0.898771	0.905101	0.905756	0.903945	0.903227	0.903227	0.898771	0.898731	0.926249	0.925452	0.927031	0.849957	0.849957	0.979357	0.976635	0.983159	0.983697
AJ251217	1.12467	1.00536	0.909619	0.909151	0.914039	0.920303	0.900491	0.866012	0.862752	0.86944	0.908858	0.913968	0.917487	0.904708	0.900534	0.903943	0.903943	0.901231	0.903698	0.904626	0.898324	0.898324	0.898324	0.899219	0.895428	0.914751	0.896407	0.895428	0.895428	0.921101	0.894475	0.898771	0.898771	0.905101	0.905756	0.903945	0.903227	0.903227	0.898771	0.898731	0.926249	0.925452	0.927031	0.849957	0.849957	0.979357	0.976635	0.983159	0.983697
AF049345	1.12085	0.999491	0.920602	0.920123	0.916385	0.931435	0.9007	0.866222	0.862962	0.869653	0.90907	0.914183	0.917703	0.904919	0.900743	0.904154	0.904154	0.907743	0.910231	0.911121	0.904808	0.904808	0.904808	0.905716	0.901885	0.921336	0.902825	0.901885	0.901885	0.9278	0.900932	0.905262	0.905262	0.91164	0.912317	0.910482	0.909724	0.909724	0.905262	0.909724	0.932979	0.926348	0.927929	0.862879	0.862879	0.990533	0.987771	0.994403	0.994953
FJ715926	1.1355	0.993855	0.885793	0.885348	0.890101	0.896154	0.880097	0.844979	0.841666	0.848226	0.888229	0.893203	0.89661	0.884218	0.880138	0.883442	0.883442	0.920737	0.9258	0.924076	0.917749	0.917749	0.917749	0.918682	0.914774	0.934459	0.918131	0.917283	0.914774	0.941145	0.913823	0.923265	0.923265	0.929766	0.930765	0.92606	0.925205	0.925205	0.923265	0.923109	0.948982	0.935616	0.939761	0.853937	0.853937	0.972822	0.970114	0.976601	0.979625
CP003093	1.1029	0.996902	0.900451	0.899983	0.907491	0.907665	0.885062	0.844538	0.844022	0.848238	0.89108	0.896176	0.899669	0.886967	0.882791	0.890829	0.890829	0.900141	0.902668	0.90505	0.894653	0.894653	0.894653	0.898079	0.896707	0.907364	0.90023	0.897829	0.900141	0.917917	0.89685	0.901272	0.901272	0.905245	0.910811	0.901493	0.905375	0.905375	0.897621	0.900738	0.923673	0.946297	0.947945	0.86965	0.86965	0.964054	0.961328	0.967848	0.968379
D37828	1.32752	1.16717	1.00008	0.999521	1.00234	1.00517	1.00122	0.959475	0.974737	0.973605	1.0169	1.01978	1.02384	1.01751	1.01548	1.01684	1.01684	1.02193	1.02761	1.02831	1.01572	1.01572	1.01572	1.01967	1.0191	1.04435	1.02998	1.02361	1.01771	1.03051	1.02053	1.02335	1.02335	1.03052	1.02934	1.03052	1.0369	1.0369	1.0245	1.03483	1.07519	1.06465	1.05078	0.978373	0.978373	1.00703	1.00422	1.00534	1.0059
AF049851	1.32867	1.16796	0.996709	0.996152	0.998962	1.00177	0.997845	0.956027	0.971198	0.970079	1.01346	1.01632	1.02036	1.01407	1.01205	1.0134	1.0134	1.01853	1.02419	1.02491	1.01235	1.01235	1.01235	1.01628	1.01572	1.04088	1.02658	1.02021	1.01433	1.02707	1.01714	1.01996	1.01996	1.02709	1.02591	1.02709	1.03346	1.03346	1.0211	1.0314	1.07158	1.06109	1.04728	0.981623	0.981623	1.01041	1.00759	1.00872	1.00929
U53507	1.32299	1.15514	1.01175	1.01117	1.01403	1.0169	1.01029	0.968778	0.984276	0.983112	1.02615	1.02905	1.03316	1.02675	1.0247	1.02609	1.02609	1.03104	1.03678	1.03743	1.02476	1.02476	1.02476	1.02877	1.02819	1.05366	1.03911	1.03274	1.02677	1.03973	1.02962	1.03247	1.03247	1.0397	1.03854	1.03972	1.04611	1.04611	1.03364	1.04403	1.08184	1.07119	1.05721	0.983038	0.983038	1.01609	1.01325	1.01439	1.01496
AJ293587	1.22988	1.08454	0.968185	0.96766	0.969084	0.969301	0.958589	0.927334	0.940033	0.943197	0.975774	0.978525	0.974098	0.969901	0.967946	0.971677	0.971677	0.954739	0.954739	0.96349	0.949005	0.949005	0.949005	0.952617	0.954966	0.975878	0.966358	0.957597	0.954739	0.968699	0.95714	0.954511	0.954511	0.958582	0.962576	0.953783	0.956283	0.956283	0.950667	0.956735	0.994628	0.979564	0.981197	0.923397	0.923397	0.99976	1.00254	0.998091	0.998642
AF006691	1.23384	1.08424	0.957911	0.957397	0.961502	0.959025	0.947653	0.913074	0.925516	0.92865	0.964657	0.961941	0.968437	0.958872	0.95693	0.960614	0.960614	0.960922	0.960922	0.969718	0.955129	0.955129	0.955129	0.958782	0.961153	0.98224	0.972615	0.96381	0.960922	0.975038	0.963346	0.960692	0.960692	0.964797	0.968849	0.959952	0.962428	0.962428	0.956803	0.962887	0.998684	0.984655	0.986296	0.946834	0.946834	0.995088	0.997857	0.993418	0.993965
JQ015309	1.21388	1.07899	0.914011	0.913544	0.912401	0.924635	0.898678	0.858402	0.866349	0.866904	0.911936	0.916992	0.920475	0.9067	0.907159	0.915163	0.915163	0.927782	0.927782	0.931088	0.922252	0.922252	0.922252	0.92572	0.925248	0.945283	0.931088	0.930323	0.930107	0.945935	0.930107	0.927567	0.927567	0.931527	0.937654	0.932917	0.934562	0.934562	0.927567	0.927818	0.961193	0.969348	0.974777	0.879081	0.879081	0.933908	0.931334	0.9323	0.935144
U51165	1.46088	1.24658	1.08225	1.08158	1.08308	1.09168	1.08443	1.04174	1.05185	1.05366	1.10183	1.09866	1.10669	1.09917	1.097	1.10145	1.10145	1.09889	1.10201	1.10323	1.09956	1.09956	1.09956	1.09956	1.09889	1.11018	1.10042	1.10231	1.09889	1.11592	1.09209	1.10651	1.10651	1.11321	1.11585	1.09577	1.09065	1.08758	1.09577	1.08817	1.11772	1.11634	1.11751	0.997756	0.997756	1.08365	1.08336	1.08949	1.08642
EF527236	1.21062	1.05872	0.939102	0.938609	0.942628	0.940205	0.923762	0.87195	0.874245	0.873652	0.925201	0.930371	0.92875	0.9259	0.921457	0.921197	0.921197	1.00253	1.00535	1.01216	0.996346	0.996346	0.996346	1.00027	0.998593	1.02243	1.00539	0.998593	0.999962	1.01167	1.0051	0.99971	0.99971	1.00121	1.00762	0.992446	0.994443	0.994443	0.992997	0.991661	1.04073	1.01806	1.00164	0.852239	0.852239	0.930785	0.928233	0.93688	0.937365
AP011117a	1.20701	1.05872	0.936714	0.936223	0.940235	0.937816	0.921412	0.869557	0.87183	0.871243	0.922845	0.928001	0.926382	0.923546	0.919112	0.918853	0.918853	1.00253	1.00535	1.01216	0.996346	0.996346	0.996346	1.00027	0.998593	1.02243	1.00539	0.998593	0.999962	1.01167	1.0051	0.99971	0.99971	1.00121	1.00762	0.992446	0.994443	0.994443	0.992997	0.991661	1.04073	1.01806	1.00164	0.850051	0.850051	0.933127	0.930569	0.939238	0.939726
U24277	1.20392	1.06254	0.942216	0.94172	0.945751	0.94332	0.926817	0.875025	0.87735	0.876749	0.928266	0.933455	0.931831	0.928962	0.924504	0.924241	0.924241	1.00284	1.00566	1.01247	0.99665	0.99665	0.99665	1.00058	0.998899	1.02275	1.00569	0.998899	1.00027	1.01199	1.00541	1.00002	1.00002	1.00151	1.00794	0.992749	0.994746	0.994746	0.9933	0.991963	1.04106	1.01837	1.00195	0.85743	0.85743	0.941112	0.938531	0.942091	0.942581
D32142	1.21199	1.05528	0.923253	0.922777	0.926731	0.924348	0.91053	0.858677	0.860839	0.860283	0.911927	0.917006	0.915402	0.912635	0.908262	0.908009	0.908009	0.997785	1.00059	1.00738	0.991648	0.991648	0.991648	0.995541	0.993882	1.01758	1.00066	0.993882	0.997785	1.00686	1.00034	0.994987	0.994987	0.996478	1.00284	0.98778	0.989773	0.989773	0.988325	0.98701	1.03133	1.00782	0.991633	0.83921	0.83921	0.93734	0.934772	0.943478	0.943969
U27591	1.21349	1.08985	0.962945	0.959722	0.964896	0.96084	0.949209	0.89395	0.90169	0.904246	0.959807	0.965219	0.968992	0.952893	0.955851	0.951934	0.951934	1.02043	1.02331	1.03041	1.01697	1.01697	1.01697	1.01813	1.0164	1.0436	1.02634	1.01927	1.02043	1.03861	1.02858	1.02043	1.02043	1.02772	1.03148	1.02971	1.02877	1.02877	1.02449	1.02877	1.06762	1.06664	1.04497	0.906395	0.906395	0.970682	0.973391	0.973153	0.97368
X80041	1.22513	1.08985	0.965132	0.961902	0.967086	0.96302	0.948703	0.890301	0.897976	0.900525	0.959289	0.964695	0.968464	0.952383	0.955338	0.951424	0.951424	1.01697	1.01985	1.02693	1.01354	1.01354	1.01354	1.01469	1.01296	1.04006	1.02289	1.01582	1.01697	1.03507	1.02509	1.01697	1.01697	1.02424	1.02797	1.02621	1.02529	1.02529	1.02101	1.02529	1.06395	1.06298	1.04142	0.905926	0.905926	0.96746	0.970158	0.969921	0.970445
D88020	1.22513	1.09087	0.958686	0.955485	0.960628	0.9566	0.942405	0.887152	0.894775	0.897318	0.952893	0.958255	0.961988	0.94605	0.94898	0.94509	0.94509	1.01296	1.01582	1.02289	1.00954	1.00954	1.00954	1.01068	1.00897	1.03594	1.01887	1.01182	1.01296	1.03095	1.02104	1.01296	1.01296	1.02019	1.0239	1.02215	1.02124	1.02124	1.01697	1.02124	1.05967	1.05572	1.03437	0.899903	0.899903	0.967696	0.970395	0.970158	0.970682
AB733643	1.18553	1.00791	0.948591	0.948086	0.955854	0.948463	0.93836	0.886797	0.878117	0.889193	0.941045	0.943691	0.950023	0.939324	0.931193	0.937143	0.937143	0.976264	0.978976	0.975639	0.970341	0.970341	0.970341	0.974085	0.967137	0.985345	0.962899	0.966103	0.976264	0.981172	0.972274	0.967137	0.967137	0.971279	0.974629	0.975957	0.977932	0.977932	0.971099	0.977932	1.02137	1.01432	0.999783	0.888493	0.888493	0.987735	0.984987	0.997134	0.997686
AB609317	1.18553	1.00791	0.948591	0.948086	0.955854	0.948463	0.93836	0.886797	0.878117	0.889193	0.941045	0.943691	0.950023	0.939324	0.931193	0.937143	0.937143	0.976264	0.978976	0.975639	0.970341	0.970341	0.970341	0.974085	0.967137	0.985345	0.962899	0.966103	0.976264	0.981172	0.972274	0.967137	0.967137	0.971279	0.974629	0.975957	0.977932	0.977932	0.971099	0.977932	1.02137	1.01432	0.999783	0.888493	0.888493	0.987735	0.984987	0.997134	0.997686
Y18245	1.24101	1.08844	0.946738	0.94623	0.947656	0.95402	0.898697	0.847417	0.851435	0.856326	0.907283	0.909839	0.915924	0.905458	0.901268	0.908217	0.908217	0.990341	0.993117	0.986325	0.984274	0.984274	0.984274	0.988118	0.980989	0.989613	0.980035	0.986732	0.990341	1.00236	0.987819	0.987819	0.987819	0.992072	0.995581	0.986474	0.991787	0.991787	0.988909	0.98676	1.0243	1.03258	1.03402	0.910073	0.910073	0.960948	0.96364	0.967387	0.967912
CP006979b	1.24101	1.08844	0.946738	0.94623	0.947656	0.95402	0.898697	0.847417	0.851435	0.856326	0.907283	0.909839	0.915924	0.905458	0.901268	0.908217	0.908217	0.990341	0.993117	0.986325	0.984274	0.984274	0.984274	0.988118	0.980989	0.989613	0.980035	0.986732	0.990341	1.00236	0.987819	0.987819	0.987819	0.992072	0.995581	0.986474	0.991787	0.991787	0.988909	0.98676	1.0243	1.03258	1.03402	0.910073	0.910073	0.960948	0.96364	0.967387	0.967912
J04996	1.24101	1.08844	0.946738	0.94623	0.947656	0.95402	0.898697	0.847417	0.851435	0.856326	0.907283	0.909839	0.915924	0.905458	0.901268	0.908217	0.908217	0.990341	0.993117	0.986325	0.984274	0.984274	0.984274	0.988118	0.980989	0.989613	0.980035	0.986732	0.990341	1.00236	0.987819	0.987819	0.987819	0.992072	0.995581	0.986474	0.991787	0.991787	0.988909	0.98676	1.0243	1.03258	1.03402	0.910073	0.910073	0.960948	0.96364	0.967387	0.967912
M17904	1.24096	1.08885	0.939527	0.939024	0.940454	0.946788	0.891659	0.840013	0.843971	0.848859	0.900213	0.902761	0.908822	0.898405	0.894222	0.901154	0.901154	0.982538	0.985302	0.978592	0.9765	0.9765	0.9765	0.980321	0.973233	0.981862	0.972334	0.97895	0.982538	0.994484	0.980026	0.980026	0.980026	0.984269	0.987744	0.978692	0.984006	0.984006	0.981104	0.978997	1.01633	1.02463	1.02607	0.903043	0.903043	0.954281	0.956967	0.9607	0.96122
AB828709	1.2348	1.09467	0.949416	0.948905	0.950333	0.956719	0.903551	0.849983	0.854029	0.85893	0.909839	0.912401	0.918506	0.908004	0.903805	0.910771	0.910771	0.989003	0.991772	0.985007	0.982952	0.982952	0.982952	0.986785	0.979676	0.988285	0.978734	0.985404	0.989003	1.00099	0.986487	0.986487	0.986487	0.990731	0.994228	0.985147	0.99045	0.99045	0.987573	0.985435	1.02287	1.02852	1.02996	0.916332	0.916332	0.966104	0.968811	0.972583	0.973113
AY831463	1.24101	1.08945	0.953879	0.953363	0.954795	0.961229	0.907708	0.856495	0.860618	0.86555	0.916401	0.918986	0.92515	0.914541	0.91031	0.917332	0.917332	0.984274	0.98703	0.980327	0.978252	0.978252	0.978252	0.982063	0.974993	0.983589	0.974086	0.980695	0.984274	0.996189	0.981768	0.981768	0.981768	0.985998	0.989467	0.980437	0.985731	0.985731	0.982845	0.980737	1.01797	1.03199	1.03343	0.909861	0.909861	0.960198	0.962886	0.966627	0.96715
AJ006307	1.21728	1.07458	0.934458	0.933959	0.932737	0.939252	0.893908	0.846719	0.848357	0.855659	0.902501	0.90506	0.91115	0.898349	0.894158	0.893908	0.893908	0.980574	0.98334	0.981538	0.974534	0.974534	0.974534	0.978355	0.971266	0.987352	0.975232	0.974242	0.980574	1.00047	0.97806	0.97806	0.97806	0.982308	0.98578	0.982783	0.988673	0.988673	0.981902	0.986144	1.0095	1.0329	1.02906	0.857353	0.857353	0.932405	0.93503	0.93866	0.939159
EF600714	1.25073	1.07227	0.927323	0.926834	0.928252	0.931334	0.894653	0.845826	0.852216	0.854719	0.900875	0.903415	0.904346	0.896756	0.897215	0.89486	0.89486	0.962124	0.964825	0.961591	0.962644	0.962644	0.962644	0.959948	0.959431	0.967249	0.955462	0.955952	0.962124	0.976485	0.959665	0.959665	0.959665	0.970301	0.967178	0.957346	0.95991	0.95991	0.959665	0.957468	0.992061	1.01294	1.01438	0.885916	0.885916	0.907029	0.909578	0.913079	0.913553
U15298	1.15775	1.03281	0.897241	0.896781	0.898181	0.901133	0.864417	0.817574	0.823585	0.829429	0.875989	0.880936	0.884314	0.870949	0.869135	0.875857	0.875857	0.974253	0.976982	0.973638	0.968297	0.968297	0.968297	0.972061	0.967774	0.979597	0.972587	0.973195	0.974253	0.996406	0.971772	0.974253	0.974253	0.978458	0.981883	0.9759	0.981721	0.981721	0.980791	0.986725	0.999392	1.04383	1.04262	0.84494	0.84494	0.938201	0.938201	0.944495	0.944999
AM902716	1.15265	1.02207	0.896299	0.89584	0.894923	0.904911	0.862417	0.815515	0.822545	0.826285	0.87289	0.877817	0.881179	0.870002	0.868186	0.874911	0.874911	0.961635	0.964321	0.961108	0.955776	0.955776	0.955776	0.959471	0.955266	0.96697	0.960084	0.960604	0.961635	0.983417	0.959189	0.961635	0.961635	0.965788	0.969129	0.963262	0.969026	0.969026	0.968061	0.971489	0.986361	1.03013	1.02896	0.839815	0.839815	0.934852	0.934852	0.941115	0.941615
EF635855	1.16639	1.02697	0.904555	0.904086	0.905496	0.908491	0.872496	0.827987	0.835227	0.840077	0.884223	0.889232	0.892659	0.880191	0.878356	0.88517	0.88517	0.980923	0.983681	0.980259	0.974901	0.974901	0.974901	0.978711	0.974369	0.986285	0.979191	0.979847	0.980923	1.00333	0.978416	0.980923	0.980923	0.985167	0.988645	0.982584	0.988451	0.988451	0.987538	0.993507	1.00635	1.0483	1.04707	0.840413	0.840413	0.931216	0.931216	0.93746	0.937957
EU825676	1.16724	1.02912	0.909219	0.908746	0.910158	0.913171	0.879263	0.83493	0.842274	0.843679	0.887669	0.89269	0.896129	0.887014	0.88517	0.892028	0.892028	0.984572	0.987336	0.983883	0.978532	0.978532	0.978532	0.982355	0.977998	0.989925	0.982809	0.98349	0.984572	1.00704	0.982059	0.984572	0.984572	0.988822	0.992317	0.986235	0.992107	0.992107	0.991206	0.996924	1.01007	1.04498	1.04377	0.841366	0.841366	0.932138	0.932138	0.93838	0.938877
U78099	1.15862	1.02571	0.895063	0.894604	0.893688	0.898957	0.863428	0.818793	0.825878	0.830686	0.875	0.879949	0.883327	0.871029	0.86921	0.875948	0.875948	0.970586	0.973307	0.969996	0.964647	0.964647	0.964647	0.968398	0.964127	0.975937	0.968951	0.969533	0.970586	0.992673	0.96811	0.970586	0.970586	0.974784	0.978191	0.97223	0.978046	0.978046	0.977104	0.983038	0.995653	1.03999	1.03879	0.835085	0.835085	0.927628	0.927628	0.933838	0.934331
AF148496	1.45871	1.17979	1.02706	1.02647	1.02794	1.03148	0.990368	0.937742	0.948321	0.948318	1.00026	1.00026	1.00997	0.998064	0.998626	1.00633	1.00633	1.09357	1.09668	1.08834	1.08673	1.08673	1.08673	1.09114	1.083	1.09207	1.07848	1.08666	1.09077	1.1045	1.08798	1.08798	1.08798	1.08702	1.09399	1.08919	1.09481	1.09481	1.0921	1.08923	1.13447	1.134	1.13257	1.00745	1.00745	1.05379	1.05083	1.06099	1.06161
AB121977	1.26009	1.04046	0.851286	0.854166	0.861369	0.863315	0.807051	0.774756	0.776723	0.780163	0.815079	0.817437	0.817256	0.814913	0.812961	0.808427	0.808427	0.890917	0.895993	0.894231	0.887934	0.887934	0.887934	0.891375	0.882455	0.89954	0.889899	0.886573	0.893243	0.910368	0.894443	0.892324	0.892324	0.896312	0.902333	0.891363	0.893687	0.893687	0.895784	0.89856	0.918685	0.948765	0.950434	0.833874	0.833874	0.931225	0.928551	0.940317	0.943029
CP000511e	1.25674	1.01333	0.94184	0.945054	0.950484	0.946704	0.928059	0.925145	0.925653	0.927725	0.932676	0.937818	0.932676	0.934396	0.926118	0.927514	0.927514	0.954813	0.960325	0.954813	0.95534	0.95534	0.95534	0.95534	0.954813	0.959395	0.952307	0.94957	0.95079	0.966633	0.96139	0.96139	0.96139	0.967243	0.965799	0.951026	0.953526	0.953526	0.948296	0.948062	0.971442	0.994603	0.979861	0.852874	0.852874	0.958325	0.963583	0.963583	0.964114
D88021	1.38685	1.15925	1.006	1.00683	1.0126	1.01118	1.00442	0.98132	0.978168	0.975887	0.998642	0.998387	1.0015	0.996869	0.995796	1.00519	1.00519	1.02837	1.02536	1.02837	1.02898	1.02898	1.02898	1.02597	1.02837	1.02898	1.0244	1.02741	1.02837	1.04156	1.03291	1.03443	1.03443	1.04646	1.0415	1.02837	1.03111	1.02509	1.02988	1.03594	1.04276	1.0533	1.06396	0.929411	0.929411	1.09003	1.09033	1.09482	1.09167
AB120955	1.27792	1.03549	0.994939	0.995724	1.00121	1.0023	0.966595	0.958914	0.966892	0.966619	0.97832	0.981002	0.987456	0.973619	0.979479	0.972694	0.972694	0.940058	0.940058	0.940058	0.936985	0.936985	0.936985	0.937959	0.937692	0.943143	0.935113	0.935113	0.937472	0.956427	0.934893	0.937472	0.937472	0.939348	0.944158	0.94292	0.945299	0.947907	0.939836	0.952693	0.970835	0.984273	0.992511	0.887347	0.887347	0.986753	0.986753	0.986513	0.984582
CP000433a	1.27792	1.03549	0.994939	0.995724	1.00121	1.0023	0.966595	0.958914	0.966892	0.966619	0.97832	0.981002	0.987456	0.973619	0.979479	0.972694	0.972694	0.940058	0.940058	0.940058	0.936985	0.936985	0.936985	0.937959	0.937692	0.943143	0.935113	0.935113	0.937472	0.956427	0.934893	0.937472	0.937472	0.939348	0.944158	0.94292	0.945299	0.947907	0.939836	0.952693	0.970835	0.984273	0.992511	0.887347	0.887347	0.986753	0.986753	0.986513	0.984582
AB048707	1.27792	1.03549	0.994939	0.995724	1.00121	1.00065	0.966595	0.958914	0.966892	0.966619	0.97832	0.981002	0.987456	0.973619	0.979479	0.972694	0.972694	0.940058	0.940058	0.940058	0.936985	0.936985	0.936985	0.937959	0.937692	0.943143	0.935113	0.935113	0.937472	0.956427	0.934893	0.937472	0.937472	0.939348	0.944158	0.94292	0.945299	0.947907	0.939836	0.952693	0.970835	0.984273	0.992511	0.887347	0.887347	0.986753	0.986753	0.986513	0.984582
AY502075b	1.27792	1.03189	0.991676	0.992456	0.997917	0.999007	0.96345	0.95558	0.963504	0.963238	0.975125	0.977797	0.984222	0.970448	0.976283	0.969523	0.969523	0.936985	0.936985	0.936985	0.933926	0.933926	0.933926	0.934893	0.934628	0.940058	0.932059	0.932059	0.934409	0.953284	0.931841	0.934409	0.934409	0.93628	0.941067	0.939836	0.942206	0.944805	0.936765	0.949573	0.967632	0.981011	0.989215	0.884473	0.884473	0.989997	0.989997	0.989756	0.987819
CP000433b	1.27792	1.03189	0.991676	0.992456	0.997917	0.999007	0.96345	0.95558	0.963504	0.963238	0.975125	0.977797	0.984222	0.970448	0.976283	0.969523	0.969523	0.936985	0.936985	0.936985	0.933926	0.933926	0.933926	0.934893	0.934628	0.940058	0.932059	0.932059	0.934409	0.953284	0.931841	0.934409	0.934409	0.93628	0.941067	0.939836	0.942206	0.944805	0.936765	0.949573	0.967632	0.981011	0.989215	0.884473	0.884473	0.989997	0.989997	0.989756	0.987819
AB120956	1.27792	1.03189	0.991676	0.992456	0.997917	0.999007	0.96345	0.95558	0.963504	0.963238	0.975125	0.977797	0.984222	0.970448	0.976283	0.969523	0.969523	0.936985	0.936985	0.936985	0.933926	0.933926	0.933926	0.934893	0.934628	0.940058	0.932059	0.932059	0.934409	0.953284	0.931841	0.934409	0.934409	0.93628	0.941067	0.939836	0.942206	0.944805	0.936765	0.949573	0.967632	0.981011	0.989215	0.884473	0.884473	0.989997	0.989997	0.989756	0.987819
AY502075a	1.27792	1.03189	0.994155	0.994939	1.00041	1.00151	0.965855	0.95558	0.963504	0.963238	0.977561	0.98024	0.986684	0.972869	0.978719	0.971944	0.971944	0.939348	0.939348	0.939348	0.93628	0.93628	0.93628	0.937251	0.936985	0.942428	0.934409	0.934409	0.936765	0.955692	0.93419	0.936765	0.936765	0.938639	0.943442	0.942206	0.944581	0.947186	0.939127	0.951966	0.970078	0.983495	0.991721	0.886708	0.886708	0.989997	0.989997	0.989756	0.987819
AB048708	1.27792	1.03189	0.991676	0.992456	0.997917	0.997371	0.96345	0.95558	0.963504	0.963238	0.975125	0.977797	0.984222	0.970448	0.976283	0.969523	0.969523	0.936985	0.936985	0.936985	0.933926	0.933926	0.933926	0.934893	0.934628	0.940058	0.932059	0.932059	0.934409	0.953284	0.931841	0.934409	0.934409	0.93628	0.941067	0.939836	0.942206	0.944805	0.936765	0.949573	0.967632	0.981011	0.989215	0.884473	0.884473	0.989997	0.989997	0.989756	0.987819
AF079317b	1.09003	0.931692	0.930885	0.931587	0.932978	0.934168	0.933857	0.922231	0.927969	0.927011	0.940513	0.940513	0.941724	0.938595	0.936932	0.924229	0.924229	0.916488	0.916488	0.916488	0.913494	0.913494	0.913494	0.916957	0.913959	0.919282	0.919968	0.917427	0.913959	0.937175	0.915105	0.919968	0.919968	0.921827	0.92654	0.914426	0.916745	0.919282	0.913748	0.931421	0.937423	0.957598	0.964154	0.852439	0.852439	0.99769	0.995184	0.999033	0.998484
AF060489	1.28749	1.02605	0.971169	0.970623	0.972097	0.977369	0.959101	0.947096	0.961109	0.952518	0.969096	0.971663	0.969096	0.97787	0.978424	0.97812	0.97812	0.940422	0.943149	0.940422	0.943902	0.943902	0.943902	0.943667	0.942204	0.949964	0.937191	0.939908	0.936449	0.939041	0.93668	0.936449	0.936449	0.942398	0.941484	0.942915	0.945414	0.942681	0.93696	0.947919	0.980065	0.958142	0.950485	0.822495	0.822495	0.900506	0.900293	0.901714	0.901501
X72850	1.26195	1.06523	1.01341	1.01282	1.01137	1.02712	0.99607	0.97319	0.982735	0.984338	1.00603	1.00897	1.01041	1.00694	0.999289	1.00039	1.00039	0.93187	0.934556	0.929193	0.92992	0.92992	0.92992	0.932374	0.933841	0.934347	0.92431	0.929646	0.928193	0.936157	0.936789	0.926251	0.926251	0.924534	0.928281	0.933593	0.936052	0.936052	0.927244	0.938239	0.963976	0.927986	0.918076	0.916996	0.916996	1.01303	1.01039	1.01303	1.01013
U49504	1.38342	1.1841	1.12559	1.12666	1.12968	1.12846	1.0852	1.06578	1.06623	1.07144	1.09343	1.09637	1.10066	1.10035	1.09018	1.09413	1.09413	0.977532	0.980371	0.9747	0.9747	0.9747	0.9747	0.978085	0.98378	0.985157	0.975251	0.98378	0.977532	0.989226	0.986387	0.98378	0.98378	0.989256	0.986297	0.980471	0.983063	0.983063	0.976177	0.97224	1.01353	1.02386	1.01732	0.981195	0.981195	0.93573	0.930586	0.93596	0.927638
CP000539	1.38342	1.1841	1.12559	1.12666	1.12968	1.12846	1.0852	1.06578	1.06623	1.07144	1.09343	1.09637	1.10066	1.10035	1.09018	1.09413	1.09413	0.977532	0.980371	0.9747	0.9747	0.9747	0.9747	0.978085	0.98378	0.985157	0.975251	0.98378	0.977532	0.989226	0.986387	0.98378	0.98378	0.989256	0.986297	0.980471	0.983063	0.983063	0.976177	0.97224	1.01353	1.02386	1.01732	0.981195	0.981195	0.93573	0.930586	0.93596	0.927638
AF379638	1.3894	1.16945	1.12567	1.12673	1.12976	1.12854	1.08205	1.06254	1.0663	1.07152	1.0935	1.09319	1.10074	1.09715	1.09025	1.0942	1.0942	0.97317	0.975999	0.970349	0.970349	0.970349	0.970349	0.973719	0.979393	0.980759	0.970896	0.979393	0.97317	0.984811	0.981991	0.979393	0.979393	0.984848	0.981893	0.976106	0.978689	0.978689	0.971826	0.970466	1.01493	1.01806	1.01157	0.999984	0.999984	0.953441	0.948181	0.95368	0.945159
AF252550	1.37752	1.1538	1.10945	1.10874	1.1117	1.11049	1.07866	1.05649	1.05389	1.05904	1.0839	1.0868	1.08458	1.09072	1.08069	1.08458	1.08458	0.980371	0.98322	0.977532	0.977532	0.977532	0.977532	0.980928	0.986641	0.989415	0.978085	0.986641	0.980371	0.994743	0.991876	0.986641	0.986641	0.992133	0.989171	0.983315	0.985915	0.985915	0.97901	0.98022	1.02245	1.00594	0.996934	0.965178	0.965178	0.911441	0.906442	0.911659	0.903586
AF036940	1.37763	1.16896	1.11539	1.11467	1.11765	1.11643	1.08934	1.06747	1.0649	1.0701	1.09466	1.0976	1.09536	1.10158	1.09141	1.09536	1.09536	0.995593	0.998492	0.992703	0.992703	0.992703	0.992703	0.996167	1.00198	1.00484	0.993274	1.00198	0.995593	1.01025	1.0073	1.00198	1.00198	1.00757	1.00725	0.998561	1.0012	1.0012	0.99419	0.995408	1.03849	1.00738	0.998347	0.960065	0.960065	0.925377	0.9203	0.925601	0.917394
AF169302	1.39044	1.17259	1.11594	1.11521	1.1182	1.11521	1.07529	1.05458	1.05526	1.05712	1.08051	1.08342	1.08764	1.09057	1.08051	1.08441	1.08441	0.991123	0.994018	0.988237	0.988237	0.988237	0.988237	0.991694	0.9975	0.998919	0.988805	0.9975	0.991123	1.00308	1.00282	0.9975	0.9975	1.00308	1.00009	0.994094	0.996733	0.996733	0.989727	0.985706	1.03029	1.01988	1.01066	0.959906	0.959906	0.912934	0.907921	0.913153	0.905055
DQ167474	1.38532	1.17824	1.09876	1.09806	1.101	1.09483	1.05402	1.03115	1.02713	1.03512	1.06069	1.06353	1.06134	1.06572	1.05473	1.0585	1.0585	0.978315	0.981179	0.975459	0.975459	0.975459	0.975459	0.978874	0.984618	0.987403	0.972061	0.980618	0.978315	0.992762	0.983234	0.980618	0.980618	0.986112	0.985765	0.981278	0.983892	0.983892	0.976948	0.983384	1.02612	0.999448	0.997444	0.948311	0.948311	0.908573	0.903579	0.908791	0.900727
M60405	1.34834	1.12437	1.02273	1.02213	1.02482	1.02213	1.02046	0.997236	0.991638	1.00492	1.03069	1.02796	1.0241	1.03431	1.01957	1.02437	1.02437	0.98494	0.987789	0.988388	0.982099	0.982099	0.982099	0.982655	0.988352	0.996068	0.982154	0.984381	0.98494	0.991188	0.984381	0.984381	0.984381	0.989829	0.992358	0.997348	0.999974	0.999974	0.993003	1.00287	1.02882	1.02562	1.01909	0.947643	0.947643	0.957539	0.957777	0.951268	0.942862
U49496	1.34834	1.12437	1.02273	1.02213	1.02482	1.02213	1.02046	0.997236	0.991638	1.00492	1.03069	1.02796	1.0241	1.03431	1.01957	1.02437	1.02437	0.98494	0.987789	0.988388	0.982099	0.982099	0.982099	0.982655	0.988352	0.996068	0.982154	0.984381	0.98494	0.991188	0.984381	0.984381	0.984381	0.989829	0.992358	0.997348	0.999974	0.999974	0.993003	1.00287	1.02882	1.02562	1.01909	0.947643	0.947643	0.957539	0.957777	0.951268	0.942862
M23914	1.34834	1.12437	1.02273	1.02213	1.02482	1.02213	1.02046	0.997236	0.991638	1.00492	1.03069	1.02796	1.0241	1.03431	1.01957	1.02437	1.02437	0.98494	0.987789	0.988388	0.982099	0.982099	0.982099	0.982655	0.988352	0.996068	0.982154	0.984381	0.98494	0.991188	0.984381	0.984381	0.984381	0.989829	0.992358	0.997348	0.999974	0.999974	0.993003	1.00287	1.02882	1.02562	1.01909	0.947643	0.947643	0.957539	0.957777	0.951268	0.942862
AY125981	1.34834	1.12437	1.02273	1.02213	1.02482	1.02213	1.02046	0.997236	0.991638	1.00492	1.03069	1.02796	1.0241	1.03431	1.01957	1.02437	1.02437	0.98494	0.987789	0.988388	0.982099	0.982099	0.982099	0.982655	0.988352	0.996068	0.982154	0.984381	0.98494	0.991188	0.984381	0.984381	0.984381	0.989829	0.992358	0.997348	0.999974	0.999974	0.993003	1.00287	1.02882	1.02562	1.01909	0.947643	0.947643	0.957539	0.957777	0.951268	0.942862
AB257757	1.34834	1.12437	1.02273	1.02213	1.02482	1.02213	1.02046	0.997236	0.991638	1.00492	1.03069	1.02796	1.0241	1.03431	1.01957	1.02437	1.02437	0.98494	0.987789	0.988388	0.982099	0.982099	0.982099	0.982655	0.988352	0.996068	0.982154	0.984381	0.98494	0.991188	0.984381	0.984381	0.984381	0.989829	0.992358	0.997348	0.999974	0.999974	0.993003	1.00287	1.02882	1.02562	1.01909	0.947643	0.947643	0.957539	0.957777	0.951268	0.942862
AY887963	1.34834	1.12437	1.02273	1.02213	1.02482	1.02213	1.02046	0.997236	0.991638	1.00492	1.03069	1.02796	1.0241	1.03431	1.01957	1.02437	1.02437	0.98494	0.987789	0.988388	0.982099	0.982099	0.982099	0.982655	0.988352	0.996068	0.982154	0.984381	0.98494	0.991188	0.984381	0.984381	0.984381	0.989829	0.992358	0.997348	0.999974	0.999974	0.993003	1.00287	1.02882	1.02562	1.01909	0.947643	0.947643	0.957539	0.957777	0.951268	0.942862
AB257758	1.34834	1.12437	1.02273	1.02213	1.02482	1.02213	1.02046	0.997236	0.991638	1.00492	1.03069	1.02796	1.0241	1.03431	1.01957	1.02437	1.02437	0.98494	0.987789	0.988388	0.982099	0.982099	0.982099	0.982655	0.988352	0.996068	0.982154	0.984381	0.98494	0.991188	0.984381	0.984381	0.984381	0.989829	0.992358	0.997348	0.999974	0.999974	0.993003	1.00287	1.02882	1.02562	1.01909	0.947643	0.947643	0.957539	0.957777	0.951268	0.942862
AF491307	1.34834	1.12437	1.02273	1.02213	1.02482	1.02213	1.02046	0.997236	0.991638	1.00492	1.03069	1.02796	1.0241	1.03431	1.01957	1.02437	1.02437	0.98494	0.987789	0.988388	0.982099	0.982099	0.982099	0.982655	0.988352	0.996068	0.982154	0.984381	0.98494	0.991188	0.984381	0.984381	0.984381	0.989829	0.992358	0.997348	0.999974	0.999974	0.993003	1.00287	1.02882	1.02562	1.01909	0.947643	0.947643	0.957539	0.957777	0.951268	0.942862
AY208917	1.34349	1.12779	1.02187	1.02127	1.02395	1.02127	1.01959	0.99636	0.990766	1.00402	1.0298	1.02708	1.02322	1.03342	1.0187	1.02349	1.02349	0.985499	0.988352	0.98895	0.982655	0.982655	0.982655	0.983212	0.988915	0.999524	0.982708	0.98494	0.985499	0.991755	0.98494	0.98494	0.98494	0.990393	0.992925	0.99792	1.00055	1.00055	0.993571	1.00345	1.02943	1.02922	1.02266	0.946885	0.946885	0.956776	0.957014	0.950515	0.942121
NG_041567	1.34349	1.12779	1.02187	1.02127	1.02395	1.02127	1.01959	0.99636	0.990766	1.00402	1.0298	1.02708	1.02322	1.03342	1.0187	1.02349	1.02349	0.985499	0.988352	0.98895	0.982655	0.982655	0.982655	0.983212	0.988915	0.999524	0.982708	0.98494	0.985499	0.991755	0.98494	0.98494	0.98494	0.990393	0.992925	0.99792	1.00055	1.00055	0.993571	1.00345	1.02943	1.02922	1.02266	0.946885	0.946885	0.956776	0.957014	0.950515	0.942121
NG_034878	1.35447	1.12855	1.0263	1.0257	1.0284	1.0257	1.02404	1.00089	0.995296	1.00862	1.03431	1.03158	1.02769	1.03795	1.02314	1.02796	1.02796	0.981544	0.984381	0.984986	0.978715	0.978715	0.978715	0.979267	0.98494	0.992628	0.978779	0.980989	0.981544	0.987757	0.980989	0.980989	0.980989	0.986414	0.988927	0.993903	0.996519	0.996519	0.989574	0.9994	1.02521	1.02203	1.01554	0.95092	0.95092	0.960814	0.961054	0.954515	0.946075
AF004284	1.34653	1.1267	1.0236	1.023	1.0257	1.023	1.01422	0.993597	0.987999	1.00123	1.02437	1.02166	1.02497	1.02796	1.01332	1.0181	1.0181	0.978964	0.981794	0.982404	0.976143	0.976143	0.976143	0.976692	0.98235	0.990021	0.976215	0.978412	0.978964	0.985155	0.978412	0.978412	0.978412	0.983824	0.986325	0.991294	0.993903	0.993903	0.986975	0.996776	1.0225	1.01933	1.01287	0.941884	0.941884	0.951788	0.952023	0.945561	0.937211
AB255564	1.34474	1.13318	1.02273	1.02213	1.02482	1.02213	1.019	0.995758	0.990166	1.00341	1.02919	1.02647	1.02262	1.0328	1.0181	1.02289	1.02289	0.990393	0.993259	0.993848	0.987536	0.987536	0.987536	0.988098	0.993827	1.00158	0.987575	0.989829	0.990393	0.99669	0.989829	0.989829	0.989829	0.995307	0.997859	1.00287	1.00551	1.00551	0.998501	1.00842	1.03456	1.03134	1.02475	0.946129	0.946129	0.94982	0.950054	0.943604	0.935267
AY048759	1.34694	1.15953	1.0291	1.02849	1.0312	1.02849	1.02901	1.01319	1.00914	1.02262	1.04084	1.03809	1.03418	1.04022	1.02962	1.03446	1.03446	0.981132	0.983967	0.981743	0.978306	0.978306	0.978306	0.978857	0.984525	0.989348	0.975562	0.980579	0.981132	0.995435	0.980579	0.980579	0.980579	0.980329	0.985909	0.986647	0.98924	0.98924	0.982353	0.992094	1.01908	1.00859	0.999607	0.968552	0.968552	0.940813	0.941043	0.93467	0.926423
AF004283	1.35472	1.16546	1.03486	1.03425	1.03697	1.03425	1.03479	1.01914	1.01511	1.02868	1.04672	1.04395	1.04001	1.04609	1.03541	1.04029	1.04029	0.982562	0.985404	0.983171	0.979729	0.979729	0.979729	0.980283	0.985964	0.990797	0.976975	0.982007	0.982562	0.996902	0.982007	0.982007	0.982007	0.981756	0.987352	0.988087	0.990686	0.990686	0.983784	0.993547	1.02061	1.01009	1.00108	0.9713	0.9713	0.935984	0.936212	0.929876	0.921673
AB004059	1.31977	1.16025	1.04572	1.04509	1.04785	1.04509	1.03959	1.021	1.01698	1.03057	1.0516	1.04882	1.04485	1.05096	1.04024	1.04513	1.04513	0.989974	0.992837	0.990569	0.987119	0.987119	0.987119	0.98768	0.993405	0.998265	0.984322	0.98941	0.989974	1.00444	0.98941	0.98941	0.98941	0.989156	0.994809	0.995526	0.998143	0.998143	0.991195	1.00103	1.02836	1.02044	1.01131	0.973255	0.973255	0.951924	0.952159	0.945696	0.937344
JN248563	1.32405	1.12454	1.04982	1.04919	1.05195	1.04919	1.03357	1.01106	1.00982	1.02332	1.04825	1.04548	1.04152	1.04761	1.03693	1.04181	1.04181	0.983192	0.986046	0.983802	0.980348	0.980348	0.980348	0.980904	0.986608	0.991459	0.977581	0.982634	0.983192	0.997592	0.982634	0.982634	0.982634	0.982382	0.988002	0.988738	0.991347	0.991347	0.984418	0.99422	1.02896	1.01598	1.00955	0.948063	0.948063	0.927142	0.927366	0.921101	0.912983
AB237655	1.32405	1.12454	1.04982	1.04919	1.05195	1.04919	1.03357	1.01106	1.00982	1.02332	1.04825	1.04548	1.04152	1.04761	1.03693	1.04181	1.04181	0.983192	0.986046	0.983802	0.980348	0.980348	0.980348	0.980904	0.986608	0.991459	0.977581	0.982634	0.983192	0.997592	0.982634	0.982634	0.982634	0.982382	0.988002	0.988738	0.991347	0.991347	0.984418	0.99422	1.02896	1.01598	1.00955	0.948063	0.948063	0.927142	0.927366	0.921101	0.912983
M83949	1.32405	1.12454	1.04982	1.04919	1.05195	1.04919	1.03357	1.01106	1.00982	1.02332	1.04825	1.04548	1.04152	1.04761	1.03693	1.04181	1.04181	0.983192	0.986046	0.983802	0.980348	0.980348	0.980348	0.980904	0.986608	0.991459	0.977581	0.982634	0.983192	0.997592	0.982634	0.982634	0.982634	0.982382	0.988002	0.988738	0.991347	0.991347	0.984418	0.99422	1.02896	1.01598	1.00955	0.948063	0.948063	0.927142	0.927366	0.921101	0.912983
AF039533	1.29769	1.14721	1.07258	1.07192	1.07474	1.07353	1.06825	1.04102	1.03839	1.04632	1.07617	1.07902	1.06926	1.07998	1.07021	1.06703	1.06703	0.994687	0.997583	0.995277	0.991799	0.991799	0.991799	0.992369	0.99816	1.00307	0.991826	0.997008	0.994687	1.00399	0.997008	0.997008	0.997008	1.00256	1.0025	1.00029	1.00294	1.00294	0.995916	1.00586	1.03446	1.02322	1.02263	0.974734	0.974734	0.957389	0.957626	0.95112	0.942717
HM204990	1.30994	1.14359	1.07042	1.06977	1.07258	1.07137	1.06299	1.03183	1.03297	1.04087	1.07087	1.0737	1.064	1.07466	1.06494	1.06177	1.06177	0.992369	0.99526	0.995849	0.989487	0.989487	0.989487	0.990055	0.995834	1.00365	0.992394	0.994687	0.992369	1.00164	0.994687	0.994687	0.994687	1.00023	1.00016	0.997969	1.00061	1.00061	0.993599	1.00352	1.03204	1.01663	1.01606	0.96506	0.96506	0.957226	0.957464	0.950945	0.942525
D84146	1.30928	1.14203	1.06107	1.06043	1.06321	1.062	1.06291	1.03691	1.03426	1.04216	1.07077	1.07359	1.06391	1.07455	1.06485	1.0617	1.0617	0.977566	0.980402	0.978185	0.974739	0.974739	0.974739	0.975289	0.980958	0.985787	0.974815	0.979846	0.977566	0.986628	0.979846	0.979846	0.979846	0.985285	0.985194	0.983089	0.985684	0.985684	0.978792	0.988539	1.01638	1.00983	1.00929	0.965748	0.965748	0.94892	0.949154	0.942717	0.934395
HM368649	1.30928	1.14203	1.06079	1.06015	1.06292	1.06172	1.06262	1.03661	1.03397	1.04187	1.07048	1.0733	1.06362	1.07425	1.06456	1.06141	1.06141	0.980151	0.982994	0.980766	0.977316	0.977316	0.977316	0.977869	0.983553	0.988392	0.977385	0.982436	0.980151	0.989243	0.982436	0.982436	0.982436	0.987889	0.987802	0.985684	0.988284	0.988284	0.981377	0.991147	1.01908	1.01251	1.01196	0.971116	0.971116	0.951404	0.951639	0.945183	0.93684
CP007510	1.30282	1.13699	1.05645	1.05581	1.05858	1.05737	1.05827	1.03211	1.02944	1.03733	1.06609	1.0689	1.05926	1.06985	1.06019	1.05705	1.05705	0.978369	0.981209	0.982379	0.975537	0.975537	0.975537	0.976089	0.981766	0.990032	0.978987	0.980653	0.978369	0.987447	0.980653	0.980653	0.980653	0.9861	0.98601	0.983899	0.986498	0.986498	0.979596	0.989357	1.01725	1.01069	1.01015	0.963979	0.963979	0.947191	0.947424	0.940995	0.932683
AF380367	1.35857	1.1072	1.03458	1.03396	1.03698	1.04558	1.03183	0.998641	0.99979	0.996774	1.03217	1.04125	1.03608	1.03278	1.03244	1.01716	1.01716	0.952127	0.954888	0.955401	0.949375	0.949375	0.949375	0.949899	0.955417	0.956168	0.946141	0.948329	0.961264	0.962656	0.958643	0.950839	0.950839	0.961178	0.950451	0.951749	0.958765	0.961534	0.948852	0.961534	1.00156	0.933869	0.932856	0.950486	0.950486	0.966567	0.969381	0.970475	0.971023
AB024945	1.49235	1.08773	0.970131	0.969571	0.968454	0.976496	0.982766	0.937634	0.932338	0.929949	0.977502	0.980416	0.983915	0.980729	0.974852	0.970886	0.970886	0.997061	0.997061	0.991798	0.994108	0.994108	0.994108	0.994692	0.997914	0.9929	0.979288	0.990267	1.00691	0.999691	1.00075	0.992681	0.992681	1.00101	1.00036	0.99772	1.00575	1.00874	0.996211	1.00847	1.03936	0.998258	0.997352	0.973781	0.973781	0.990612	0.987652	0.991784	0.987971
AB161232	1.21984	1.04089	1.02564	1.02503	1.02804	1.03659	1.02198	0.992554	0.99641	0.997721	1.02989	1.02989	1.03972	1.03176	1.02589	1.02899	1.02899	1.0447	1.04784	1.04463	1.04158	1.04158	1.04158	1.04535	1.04878	1.03962	1.03743	1.04373	1.05229	1.05616	1.06122	1.04658	1.04658	1.04943	1.05232	1.04689	1.04974	1.05289	1.04377	1.04631	1.07326	1.02204	1.0233	0.991924	0.991924	0.971452	0.968578	0.971452	0.971146
AF061751	1.36136	1.09933	1.02345	1.02284	1.02137	1.03429	1.00616	0.974937	0.971759	0.974457	1.00793	1.01385	1.00147	1.00147	1.00355	1.0012	1.0012	0.962253	0.965045	0.964126	0.95947	0.95947	0.95947	0.962791	0.968389	0.962123	0.965445	0.96918	0.968934	0.963891	0.970409	0.96918	0.96918	0.974324	0.9768	0.972658	0.980362	0.983204	0.972297	0.995291	1.01363	0.996628	0.986612	1.05376	1.05376	0.991802	0.997354	0.993037	0.988341
EF152282	1.31583	1.11377	1.01572	1.01219	1.01927	1.03168	0.982086	0.945006	0.950992	0.955758	0.992144	0.986947	0.995614	0.994207	0.982393	0.986327	0.986327	0.976013	0.976013	0.981219	0.973148	0.973148	0.973148	0.976573	0.982336	0.991631	0.975726	0.976266	0.976013	0.988105	0.988193	0.9734	0.9734	0.981515	0.98085	0.96974	0.972342	0.96949	0.962427	0.970984	1.0106	1.03201	1.02674	0.98461	0.98461	1.01328	1.01301	1.01361	1.01005
AJ633551	1.326	1.16829	1.0084	1.00491	1.00925	1.02421	1.01159	0.978594	0.972262	0.975671	1.008	1.01127	1.01154	1.01423	1.00215	1.00886	1.00886	1.04208	1.04208	1.04762	1.03897	1.03897	1.03897	1.03961	1.04584	1.05903	1.04168	1.04237	1.04208	1.05538	1.05534	1.03926	1.03926	1.03869	1.04741	1.03834	1.04115	1.03805	1.02722	1.03678	1.08291	1.07385	1.08143	0.987124	0.987124	1.01166	1.01734	1.01198	1.00988
DQ501245	1.5199	1.24203	1.16307	1.1623	1.16758	1.16962	1.17624	1.1763	1.16619	1.16636	1.16518	1.16595	1.16595	1.16595	1.16144	1.17054	1.17054	1.14115	1.14115	1.1429	1.13775	1.13775	1.13775	1.13851	1.14225	1.13753	1.13158	1.13658	1.13625	1.15064	1.13625	1.13625	1.13625	1.13897	1.13877	1.137	1.14006	1.14006	1.13287	1.14006	1.19767	1.12832	1.13629	1.11131	1.11131	1.11699	1.11373	1.11699	1.11771
AB102786	1.51754	1.24178	1.15212	1.15137	1.15657	1.15873	1.16475	1.16419	1.15415	1.15435	1.15384	1.15797	1.1546	1.1546	1.15015	1.15915	1.15915	1.14988	1.14988	1.15163	1.14644	1.14644	1.14644	1.14721	1.151	1.14621	1.14018	1.14525	1.14491	1.15948	1.14491	1.14491	1.14491	1.14765	1.14746	1.14567	1.14876	1.14876	1.14149	1.14876	1.20704	1.13081	1.1388	1.10273	1.10273	1.12532	1.12202	1.12532	1.11803
AB201843	1.5095	1.47398	1.1484	1.14759	1.14433	1.16019	1.15973	1.13932	1.13187	1.13429	1.15689	1.15323	1.1614	1.15845	1.15524	1.16138	1.16138	1.22383	1.2199	1.22921	1.2229	1.2229	1.2229	1.21898	1.21233	1.23275	1.21601	1.21847	1.22156	1.23191	1.22778	1.22383	1.22383	1.22643	1.23179	1.21949	1.22301	1.22301	1.21949	1.22695	1.25738	1.19431	1.19683	1.19155	1.19155	1.30159	1.29726	1.30111	1.29523
CP000077	1.61882	1.47005	1.16573	1.16492	1.16134	1.17739	1.16795	1.14235	1.14255	1.15583	1.1823	1.1823	1.19425	1.16959	1.17368	1.16922	1.16922	1.34791	1.33907	1.35122	1.34906	1.34906	1.34906	1.34348	1.35121	1.34564	1.3401	1.34563	1.34512	1.35332	1.3603	1.34741	1.34741	1.34906	1.34329	1.33632	1.34022	1.34462	1.33195	1.33146	1.39426	1.2811	1.26991	1.23104	1.23104	1.23782	1.23387	1.2374	1.22158
AB113649	1.47079	1.35116	0.915649	0.915143	0.915143	0.928236	0.914631	0.893077	0.880085	0.890905	0.914909	0.917663	0.927252	0.905425	0.905698	0.906423	0.906423	1.04463	1.04463	1.03902	1.04083	1.04083	1.04083	1.04148	1.04268	1.0412	1.03464	1.04649	1.04779	1.04915	1.04463	1.05067	1.05067	1.04369	1.05873	1.05325	1.05615	1.05615	1.05259	1.05936	1.07117	1.0411	1.0523	1.02377	1.02377	1.04039	1.03722	1.04811	1.03528
AAXZ01000003	1.5595	1.44914	1.15752	1.15671	1.15348	1.15671	1.12665	1.10464	1.10385	1.10984	1.13372	1.13372	1.13099	1.13174	1.12554	1.12241	1.12241	1.17848	1.18213	1.17649	1.17042	1.17042	1.17042	1.17485	1.17765	1.18746	1.18214	1.18785	1.18175	1.17803	1.19078	1.19116	1.19116	1.19323	1.19445	1.1887	1.19201	1.19201	1.18418	1.18465	1.23731	1.15747	1.14832	1.14847	1.14847	1.22317	1.21926	1.22668	1.21445
[truncated: 160 more columns]
